# Supplementary material for: Super hotspots and super coldspots in the repair of UV-induced DNA damage in the human genome
Source: J Biol Chem. 2021 Mar 23;296:100581. doi: 10.1016/j.jbc.2021.100581 (PMC8081918; doi:10.1016/j.jbc.2021.100581)
Supplement: Supplemental Table S6 [file mmc6.xlsx]

## Sheet: (A) FIREs
chr	start	end	FIRES	logpval	FIRES_indicator
chr1	840000	880000	0.2204	0.0209	0
chr1	880000	920000	0.188	0.017	0
chr1	920000	960000	0.3712	0.0514	0
chr1	960000	1000000	0.2452	0.0245	0
chr1	1000000	1040000	0.2932	0.0328	0
chr1	1040000	1080000	0.4959	0.0987	0
chr1	1080000	1120000	0.3949	0.0585	0
chr1	1120000	1160000	0.4789	0.0907	0
chr1	1160000	1200000	0.0657	0.0073	0
chr1	1200000	1240000	0.2764	0.0296	0
chr1	1240000	1280000	0.07	0.0075	0
chr1	1280000	1320000	0.2238	0.0214	0
chr1	1360000	1400000	0.3841	0.0552	0
chr1	1400000	1440000	0.4917	0.0967	0
chr1	1440000	1480000	0.5198	0.1109	0
chr1	1480000	1520000	0.5224	0.1123	0
chr1	1520000	1560000	0.5403	0.1222	0
chr1	1680000	1720000	0.6259	0.1799	0
chr1	1720000	1760000	0.7909	0.3478	0
chr1	1760000	1800000	0.4486	0.0778	0
chr1	1800000	1840000	0.5921	0.1551	0
chr1	1840000	1880000	0.5965	0.1581	0
chr1	1880000	1920000	0.4348	0.0724	0
chr1	1920000	1960000	0.7308	0.277	0
chr1	1960000	2000000	0.5488	0.1272	0
chr1	2000000	2040000	0.4464	0.0769	0
chr1	2040000	2080000	0.6381	0.1896	0
chr1	2080000	2120000	0.638	0.1896	0
chr1	2120000	2160000	0.6715	0.2182	0
chr1	2160000	2200000	0.3444	0.0442	0
chr1	2200000	2240000	0.7441	0.2916	0
chr1	2240000	2280000	0.4082	0.0629	0
chr1	2280000	2320000	0.6374	0.1891	0
chr1	2320000	2360000	0.5407	0.1225	0
chr1	2360000	2400000	0.0438	0.0062	0
chr1	2400000	2440000	0.2174	0.0205	0
chr1	2440000	2480000	0.1891	0.0171	0
chr1	2480000	2520000	0.1849	0.0166	0
chr1	2520000	2560000	0.2581	0.0265	0
chr1	2560000	2600000	0.1949	0.0177	0
chr1	2680000	2720000	0.2252	0.0216	0
chr1	2720000	2760000	0.3043	0.035	0
chr1	2760000	2800000	0.1055	0.0097	0
chr1	2800000	2840000	0.282	0.0307	0
chr1	2840000	2880000	0.327	0.04	0
chr1	2880000	2920000	0.4166	0.0658	0
chr1	2920000	2960000	0.4293	0.0704	0
chr1	2960000	3000000	0.3595	0.0482	0
chr1	3000000	3040000	0.2706	0.0286	0
chr1	3040000	3080000	0.2002	0.0184	0
chr1	3080000	3120000	0.2545	0.0259	0
chr1	3120000	3160000	0.2084	0.0194	0
chr1	3160000	3200000	0.5192	0.1106	0
chr1	3200000	3240000	0.4628	0.0836	0
chr1	3240000	3280000	0.358	0.0477	0
chr1	3280000	3320000	0.4974	0.0994	0
chr1	3320000	3360000	0.523	0.1126	0
chr1	3360000	3400000	0.5388	0.1214	0
chr1	3400000	3440000	0.4927	0.0972	0
chr1	3440000	3480000	0.4078	0.0628	0
chr1	3480000	3520000	0.4038	0.0614	0
chr1	3520000	3560000	0.7056	0.2507	0
chr1	3560000	3600000	0.5585	0.1331	0
chr1	3600000	3640000	0.1758	0.0156	0
chr1	3640000	3680000	0.4618	0.0832	0
chr1	3680000	3720000	0.3276	0.0401	0
chr1	4080000	4120000	0.6245	0.1789	0
chr1	4120000	4160000	0.649	0.1986	0
chr1	4160000	4200000	0.5816	0.1479	0
chr1	4200000	4240000	0.6931	0.2384	0
chr1	4240000	4280000	0.7671	0.3183	0
chr1	4280000	4320000	0.7176	0.263	0
chr1	4320000	4360000	0.7865	0.3422	0
chr1	4360000	4400000	0.5041	0.1028	0
chr1	4400000	4440000	0.16	0.0141	0
chr1	4440000	4480000	0.5789	0.1461	0
chr1	4480000	4520000	0.7019	0.247	0
chr1	4520000	4560000	0.7535	0.3023	0
chr1	4560000	4600000	0.7416	0.2888	0
chr1	4600000	4640000	0.8173	0.3828	0
chr1	4640000	4680000	0.6975	0.2427	0
chr1	4680000	4720000	0.7447	0.2923	0
chr1	4720000	4760000	0.6733	0.2199	0
chr1	4760000	4800000	0.6811	0.227	0
chr1	4800000	4840000	0.8034	0.3641	0
chr1	4840000	4880000	0.7867	0.3425	0
chr1	4880000	4920000	0.7965	0.355	0
chr1	4920000	4960000	1.1008	0.9334	0
chr1	4960000	5000000	0.7746	0.3274	0
chr1	5000000	5040000	1.0106	0.7208	0
chr1	5040000	5080000	0.8854	0.4849	0
chr1	5080000	5120000	0.8964	0.503	0
chr1	5120000	5160000	0.9865	0.6702	0
chr1	5160000	5200000	0.8944	0.4997	0
chr1	5200000	5240000	0.8346	0.4071	0
chr1	5240000	5280000	0.9375	0.5751	0
chr1	5280000	5320000	0.8311	0.4021	0
chr1	5320000	5360000	0.7377	0.2845	0
chr1	5360000	5400000	0.8241	0.3922	0
chr1	5400000	5440000	0.7432	0.2906	0
chr1	5440000	5480000	0.7216	0.2672	0
chr1	5480000	5520000	0.8768	0.471	0
chr1	5520000	5560000	0.7912	0.3482	0
chr1	5560000	5600000	0.6792	0.2253	0
chr1	5600000	5640000	0.8563	0.4391	0
chr1	5640000	5680000	0.9814	0.6599	0
chr1	5680000	5720000	0.7934	0.351	0
chr1	5720000	5760000	0.7806	0.3348	0
chr1	5760000	5800000	0.6218	0.1768	0
chr1	5800000	5840000	0.7386	0.2855	0
chr1	5840000	5880000	0.6153	0.1718	0
chr1	5880000	5920000	0.6336	0.186	0
chr1	5920000	5960000	0.6541	0.203	0
chr1	5960000	6000000	0.5255	0.1139	0
chr1	6000000	6040000	0.6748	0.2212	0
chr1	6040000	6080000	0.6039	0.1634	0
chr1	6080000	6120000	0.4452	0.0764	0
chr1	6120000	6160000	0.6566	0.2051	0
chr1	6160000	6200000	0.5667	0.1382	0
chr1	6200000	6240000	0.4195	0.0668	0
chr1	6240000	6280000	0.7038	0.2489	0
chr1	6280000	6320000	0.599	0.1599	0
chr1	6320000	6360000	0.6168	0.173	0
chr1	6360000	6400000	0.7371	0.2839	0
chr1	6400000	6440000	0.4725	0.0879	0
chr1	6440000	6480000	0.7708	0.3228	0
chr1	6480000	6520000	0.5414	0.1229	0
chr1	6520000	6560000	0.4103	0.0636	0
chr1	6560000	6600000	0.8365	0.4099	0
chr1	6600000	6640000	0.4258	0.0691	0
chr1	6640000	6680000	0.7212	0.2667	0
chr1	6680000	6720000	0.7334	0.2798	0
chr1	6720000	6760000	0.8832	0.4813	0
chr1	6760000	6800000	1.0917	0.9102	0
chr1	6800000	6840000	1.1216	0.9878	0
chr1	6840000	6880000	1.2852	1.4909	0
chr1	6880000	6920000	1.1954	1.1979	0
chr1	6920000	6960000	1.6461	3.115	1
chr1	6960000	7000000	1.0637	0.8414	0
chr1	7000000	7040000	0.7736	0.3262	0
chr1	7040000	7080000	1.1197	0.9827	0
chr1	7080000	7120000	1.2374	1.3298	0
chr1	7120000	7160000	1.2281	1.2998	0
chr1	7160000	7200000	0.9468	0.5924	0
chr1	7200000	7240000	1.4318	2.0618	0
chr1	7240000	7280000	1.483	2.2893	0
chr1	7280000	7320000	1.0816	0.885	0
chr1	7320000	7360000	1.0514	0.8123	0
chr1	7360000	7400000	1.3095	1.5774	0
chr1	7400000	7440000	0.9082	0.523	0
chr1	7440000	7480000	1.3344	1.6694	0
chr1	7480000	7520000	0.9304	0.5622	0
chr1	7520000	7560000	1.1106	0.9587	0
chr1	7560000	7600000	0.8928	0.497	0
chr1	7600000	7640000	1.0124	0.7247	0
chr1	7640000	7680000	0.4578	0.0815	0
chr1	7680000	7720000	0.5412	0.1228	0
chr1	7720000	7760000	0.6317	0.1845	0
chr1	7760000	7800000	1.1857	1.1688	0
chr1	7800000	7840000	1.3628	1.7784	0
chr1	7840000	7880000	0.9446	0.5883	0
chr1	7880000	7920000	1.1891	1.1789	0
chr1	7920000	7960000	1.1619	1.0992	0
chr1	7960000	8000000	0.921	0.5454	0
chr1	8000000	8040000	1.1247	0.9961	0
chr1	8040000	8080000	1.4073	1.9581	0
chr1	8080000	8120000	1.5541	2.6301	0
chr1	8120000	8160000	1.7652	3.8178	1
chr1	8160000	8200000	1.9951	5.4208	1
chr1	8200000	8240000	1.8409	4.3094	1
chr1	8240000	8280000	1.9551	5.1182	1
chr1	8280000	8320000	1.2466	1.3598	0
chr1	8320000	8360000	1.136	1.0267	0
chr1	8360000	8400000	1.6709	3.2543	1
chr1	8400000	8440000	1.2903	1.5088	0
chr1	8440000	8480000	1.7488	3.7159	1
chr1	8480000	8520000	1.6972	3.4061	1
chr1	8520000	8560000	2.3823	8.8774	1
chr1	8560000	8600000	2.8439	14.2751	1
chr1	8600000	8640000	3.0444	17.0595	1
chr1	8640000	8680000	2.988	16.2491	1
chr1	8680000	8720000	2.4611	9.6997	1
chr1	8720000	8760000	2.406	9.1205	1
chr1	8760000	8800000	2.5885	11.1151	1
chr1	8800000	8840000	1.8832	4.5995	1
chr1	8840000	8880000	1.4687	2.2242	0
chr1	8880000	8920000	1.6706	3.2526	1
chr1	8920000	8960000	0.918	0.5401	0
chr1	8960000	9000000	0.8339	0.4061	0
chr1	9000000	9040000	0.8652	0.4528	0
chr1	9040000	9080000	0.9741	0.6452	0
chr1	9080000	9120000	1.0886	0.9024	0
chr1	9120000	9160000	1.134	1.0212	0
chr1	9160000	9200000	0.8228	0.3904	0
chr1	9200000	9240000	0.8919	0.4956	0
chr1	9240000	9280000	1.1431	1.0462	0
chr1	9280000	9320000	1.2569	1.394	0
chr1	9320000	9360000	1.3151	1.5978	0
chr1	9360000	9400000	1.0769	0.8734	0
chr1	9400000	9440000	1.2096	1.2415	0
chr1	9440000	9480000	1.1666	1.1127	0
chr1	9480000	9520000	1.266	1.4247	0
chr1	9520000	9560000	1.1666	1.1127	0
chr1	9560000	9600000	1.1771	1.1433	0
chr1	9600000	9640000	1.1667	1.113	0
chr1	9640000	9680000	1.0359	0.7767	0
chr1	9680000	9720000	0.86	0.4448	0
chr1	9720000	9760000	0.9057	0.5188	0
chr1	9760000	9800000	0.4467	0.077	0
chr1	9800000	9840000	0.9711	0.6392	0
chr1	9840000	9880000	1.2262	1.2937	0
chr1	9880000	9920000	1.0547	0.82	0
chr1	9920000	9960000	0.9837	0.6645	0
chr1	9960000	10000000	1.3623	1.7765	0
chr1	10000000	10040000	0.8007	0.3605	0
chr1	10040000	10080000	1.3585	1.7616	0
chr1	10080000	10120000	1.794	4.0007	1
chr1	10120000	10160000	1.4426	2.1085	0
chr1	10160000	10200000	1.8318	4.2485	1
chr1	10200000	10240000	1.4967	2.3527	0
chr1	10240000	10280000	1.2707	1.4408	0
chr1	10280000	10320000	1.6737	3.2703	1
chr1	10320000	10360000	1.783	3.9302	1
chr1	10360000	10400000	1.7116	3.4909	1
chr1	10400000	10440000	1.4347	2.0743	0
chr1	10440000	10480000	1.057	0.8255	0
chr1	10480000	10520000	0.9961	0.6901	0
chr1	10520000	10560000	0.9256	0.5535	0
chr1	10560000	10600000	1.1648	1.1075	0
chr1	10600000	10640000	1.1082	0.9525	0
chr1	10640000	10680000	1.1366	1.0283	0
chr1	10680000	10720000	0.5558	0.1314	0
chr1	10720000	10760000	0.564	0.1365	0
chr1	10760000	10800000	0.9012	0.5111	0
chr1	10800000	10840000	0.7403	0.2874	0
chr1	10840000	10880000	0.5452	0.1251	0
chr1	10880000	10920000	0.6121	0.1694	0
chr1	10920000	10960000	0.2733	0.0291	0
chr1	10960000	11000000	0.5862	0.151	0
chr1	11000000	11040000	0.5612	0.1347	0
chr1	11040000	11080000	0.4022	0.0609	0
chr1	11080000	11120000	0.3194	0.0383	0
chr1	11120000	11160000	0.9947	0.6872	0
chr1	11160000	11200000	0.9362	0.5727	0
chr1	11200000	11240000	0.9477	0.5941	0
chr1	11240000	11280000	0.902	0.5125	0
chr1	11280000	11320000	1.2492	1.3684	0
chr1	11320000	11360000	0.9571	0.612	0
chr1	11360000	11400000	0.646	0.1961	0
chr1	11400000	11440000	0.7992	0.3586	0
chr1	11440000	11480000	0.8383	0.4125	0
chr1	11480000	11520000	1.0347	0.774	0
chr1	11520000	11560000	0.7752	0.3282	0
chr1	11560000	11600000	0.7126	0.2578	0
chr1	11600000	11640000	0.7965	0.355	0
chr1	11640000	11680000	0.6987	0.2439	0
chr1	11680000	11720000	0.6142	0.171	0
chr1	11720000	11760000	0.5671	0.1385	0
chr1	11760000	11800000	0.7676	0.3189	0
chr1	11800000	11840000	0.6935	0.2388	0
chr1	11840000	11880000	0.7451	0.2928	0
chr1	11880000	11920000	0.726	0.2718	0
chr1	11920000	11960000	0.769	0.3206	0
chr1	11960000	12000000	0.6316	0.1844	0
chr1	12000000	12040000	0.3507	0.0458	0
chr1	12040000	12080000	0.681	0.227	0
chr1	12080000	12120000	0.6544	0.2032	0
chr1	12120000	12160000	0.8647	0.452	0
chr1	12160000	12200000	1.0362	0.7773	0
chr1	12200000	12240000	0.7073	0.2524	0
chr1	12240000	12280000	0.9951	0.688	0
chr1	12280000	12320000	1.3178	1.6077	0
chr1	12320000	12360000	1.2708	1.4411	0
chr1	12360000	12400000	1.5194	2.4601	0
chr1	12400000	12440000	1.6349	3.0533	1
chr1	12440000	12480000	1.7929	3.9936	1
chr1	12480000	12520000	1.8181	4.1576	1
chr1	12520000	12560000	1.8451	4.3377	1
chr1	12560000	12600000	1.5382	2.5514	0
chr1	12600000	12640000	0.6202	0.1755	0
chr1	12640000	12680000	0.786	0.3416	0
chr1	12680000	12720000	0.4717	0.0875	0
chr1	12720000	12760000	0.6044	0.1638	0
chr1	12760000	12800000	0.4815	0.0919	0
chr1	12800000	12840000	0.4029	0.0611	0
chr1	13800000	13840000	0.2977	0.0337	0
chr1	13840000	13880000	0.3265	0.0399	0
chr1	13880000	13920000	0.5328	0.118	0
chr1	13920000	13960000	0.5937	0.1562	0
chr1	13960000	14000000	0.7369	0.2836	0
chr1	14000000	14040000	1.0282	0.7594	0
chr1	14040000	14080000	0.8332	0.4051	0
chr1	14080000	14120000	0.9238	0.5503	0
chr1	14120000	14160000	0.949	0.5965	0
chr1	14160000	14200000	0.8441	0.4209	0
chr1	14200000	14240000	0.7086	0.2538	0
chr1	14240000	14280000	0.7949	0.353	0
chr1	14280000	14320000	0.8349	0.4076	0
chr1	14320000	14360000	0.7417	0.289	0
chr1	14360000	14400000	0.8671	0.4557	0
chr1	14400000	14440000	1.0926	0.9125	0
chr1	14440000	14480000	0.8735	0.4658	0
chr1	14480000	14520000	1.0306	0.7647	0
chr1	14520000	14560000	1.0679	0.8515	0
chr1	14560000	14600000	1.3894	1.8845	0
chr1	14600000	14640000	1.2178	1.2671	0
chr1	14640000	14680000	1.1381	1.0324	0
chr1	14680000	14720000	0.9297	0.5609	0
chr1	14720000	14760000	1.0748	0.8682	0
chr1	14760000	14800000	1.1739	1.1339	0
chr1	14800000	14840000	1.1276	1.0039	0
chr1	14840000	14880000	1.1133	0.9658	0
chr1	14880000	14920000	0.9244	0.5514	0
chr1	14920000	14960000	1.2132	1.2527	0
chr1	14960000	15000000	0.9803	0.6576	0
chr1	15000000	15040000	1.2846	1.4888	0
chr1	15040000	15080000	1.2501	1.3714	0
chr1	15080000	15120000	1.1021	0.9367	0
chr1	15120000	15160000	1.111	0.9598	0
chr1	15160000	15200000	0.7127	0.2579	0
chr1	15200000	15240000	1.0573	0.8262	0
chr1	15240000	15280000	0.5958	0.1576	0
chr1	15280000	15320000	0.8799	0.476	0
chr1	15320000	15360000	0.8102	0.3732	0
chr1	15360000	15400000	0.6378	0.1894	0
chr1	15400000	15440000	0.7034	0.2485	0
chr1	15440000	15480000	0.9781	0.6532	0
chr1	15480000	15520000	0.751	0.2995	0
chr1	15520000	15560000	0.7232	0.2689	0
chr1	15560000	15600000	1.1258	0.999	0
chr1	15600000	15640000	1.1228	0.991	0
chr1	15640000	15680000	1.0711	0.8592	0
chr1	15680000	15720000	0.6243	0.1787	0
chr1	15720000	15760000	0.5507	0.1283	0
chr1	15760000	15800000	0.8606	0.4457	0
chr1	15800000	15840000	0.7042	0.2493	0
chr1	15840000	15880000	0.7013	0.2464	0
chr1	15880000	15920000	1.1252	0.9974	0
chr1	15920000	15960000	1.0064	0.7118	0
chr1	15960000	16000000	1.0765	0.8724	0
chr1	16000000	16040000	0.7268	0.2727	0
chr1	16040000	16080000	1.239	1.335	0
chr1	16080000	16120000	0.9205	0.5445	0
chr1	16120000	16160000	1.1842	1.1643	0
chr1	16160000	16200000	1.7595	3.7822	1
chr1	16200000	16240000	1.1957	1.1988	0
chr1	16240000	16280000	1.2957	1.5279	0
chr1	16280000	16320000	1.1384	1.0333	0
chr1	16320000	16360000	1.1116	0.9614	0
chr1	16360000	16400000	1.0742	0.8668	0
chr1	16400000	16440000	1.2209	1.2769	0
chr1	16440000	16480000	0.8104	0.3734	0
chr1	16480000	16520000	0.8516	0.4321	0
chr1	16520000	16560000	1.0478	0.8039	0
chr1	16560000	16600000	1.6775	3.292	1
chr1	16600000	16640000	1.4126	1.9803	0
chr1	16640000	16680000	1.16	1.0938	0
chr1	16680000	16720000	1.281	1.4763	0
chr1	16720000	16760000	0.9384	0.5768	0
chr1	16760000	16800000	1.0317	0.7672	0
chr1	16920000	16960000	1.498	2.3588	0
chr1	17240000	17280000	0.7667	0.3179	0
chr1	17280000	17320000	0.3987	0.0598	0
chr1	17320000	17360000	0.7516	0.3002	0
chr1	17360000	17400000	0.9592	0.616	0
chr1	17400000	17440000	0.5251	0.1137	0
chr1	17440000	17480000	1.1465	1.0557	0
chr1	17480000	17520000	0.8563	0.4391	0
chr1	17520000	17560000	0.8159	0.3809	0
chr1	17560000	17600000	1.0621	0.8376	0
chr1	17600000	17640000	0.9596	0.6168	0
chr1	17640000	17680000	0.8068	0.3686	0
chr1	17680000	17720000	0.664	0.2116	0
chr1	17720000	17760000	0.9736	0.6442	0
chr1	17760000	17800000	0.46	0.0825	0
chr1	17800000	17840000	0.4862	0.0941	0
chr1	17840000	17880000	0.6921	0.2375	0
chr1	17880000	17920000	0.6421	0.1929	0
chr1	17920000	17960000	0.6847	0.2304	0
chr1	17960000	18000000	0.7046	0.2497	0
chr1	18000000	18040000	0.7934	0.351	0
chr1	18040000	18080000	0.9349	0.5704	0
chr1	18080000	18120000	0.9466	0.592	0
chr1	18120000	18160000	1.1089	0.9543	0
chr1	18160000	18200000	1.0494	0.8077	0
chr1	18200000	18240000	1.209	1.2396	0
chr1	18240000	18280000	1.1728	1.1307	0
chr1	18280000	18320000	1.1481	1.0601	0
chr1	18320000	18360000	1.1506	1.0672	0
chr1	18360000	18400000	0.903	0.5142	0
chr1	18400000	18440000	1.0906	0.9074	0
chr1	18440000	18480000	0.8204	0.3871	0
chr1	18480000	18520000	0.8793	0.475	0
chr1	18520000	18560000	0.6362	0.1881	0
chr1	18560000	18600000	0.7131	0.2583	0
chr1	18600000	18640000	0.5355	0.1195	0
chr1	18640000	18680000	0.688	0.2335	0
chr1	18680000	18720000	0.5919	0.1549	0
chr1	18720000	18760000	0.679	0.2251	0
chr1	18760000	18800000	0.6195	0.175	0
chr1	18800000	18840000	0.6276	0.1813	0
chr1	18840000	18880000	0.6402	0.1913	0
chr1	18880000	18920000	0.7131	0.2583	0
chr1	18920000	18960000	0.8861	0.486	0
chr1	18960000	19000000	0.8285	0.3984	0
chr1	19000000	19040000	0.7777	0.3312	0
chr1	19040000	19080000	0.8918	0.4954	0
chr1	19080000	19120000	0.8449	0.4221	0
chr1	19120000	19160000	0.6844	0.2301	0
chr1	19160000	19200000	0.674	0.2205	0
chr1	19200000	19240000	0.7384	0.2853	0
chr1	19240000	19280000	0.6254	0.1796	0
chr1	19280000	19320000	1.1749	1.1368	0
chr1	19320000	19360000	1.4118	1.9769	0
chr1	19360000	19400000	1.1251	0.9971	0
chr1	19400000	19440000	1.9065	4.7641	1
chr1	19440000	19480000	2.1867	7.0109	1
chr1	19480000	19520000	1.9437	5.0338	1
chr1	19520000	19560000	1.7952	4.0084	1
chr1	19560000	19600000	1.195	1.1967	0
chr1	19600000	19640000	1.2625	1.4129	0
chr1	19640000	19680000	0.9195	0.5427	0
chr1	19680000	19720000	1.1382	1.0327	0
chr1	19720000	19760000	1.2746	1.4541	0
chr1	19760000	19800000	1.3496	1.7272	0
chr1	19800000	19840000	1.6066	2.9007	0
chr1	19840000	19880000	0.9727	0.6424	0
chr1	19880000	19920000	0.8434	0.4199	0
chr1	19920000	19960000	1.0301	0.7636	0
chr1	19960000	20000000	0.789	0.3454	0
chr1	20000000	20040000	0.8944	0.4997	0
chr1	20040000	20080000	0.8457	0.4233	0
chr1	20080000	20120000	0.9897	0.6768	0
chr1	20120000	20160000	0.9487	0.596	0
chr1	20160000	20200000	0.9804	0.6578	0
chr1	20200000	20240000	1.1793	1.1498	0
chr1	20240000	20280000	0.829	0.3991	0
chr1	20280000	20320000	1.1757	1.1392	0
chr1	20320000	20360000	1.1349	1.0237	0
chr1	20360000	20400000	1.358	1.7597	0
chr1	20400000	20440000	1.0665	0.8481	0
chr1	20440000	20480000	1.0989	0.9285	0
chr1	20480000	20520000	0.9607	0.6189	0
chr1	20520000	20560000	1.4041	1.9448	0
chr1	20560000	20600000	1.585	2.7874	0
chr1	20600000	20640000	1.0837	0.8902	0
chr1	20640000	20680000	1.5549	2.6341	0
chr1	20680000	20720000	1.3696	1.8052	0
chr1	20720000	20760000	1.1827	1.1598	0
chr1	20760000	20800000	1.0644	0.8431	0
chr1	20800000	20840000	1.0255	0.7534	0
chr1	20840000	20880000	1.0178	0.7364	0
chr1	20880000	20920000	0.937	0.5742	0
chr1	20920000	20960000	0.8236	0.3916	0
chr1	20960000	21000000	1.0386	0.7828	0
chr1	21000000	21040000	0.8711	0.462	0
chr1	21040000	21080000	1.0601	0.8328	0
chr1	21080000	21120000	1.3445	1.7077	0
chr1	21120000	21160000	1.5929	2.8285	0
chr1	21160000	21200000	1.9937	5.41	1
chr1	21200000	21240000	2.1372	6.5776	1
chr1	21240000	21280000	2.5374	10.5346	1
chr1	21280000	21320000	2.5549	10.7314	1
chr1	21320000	21360000	2.3598	8.6501	1
chr1	21360000	21400000	1.966	5.1997	1
chr1	21400000	21440000	2.1104	6.3496	1
chr1	21440000	21480000	1.6229	2.988	0
chr1	21480000	21520000	1.1388	1.0344	0
chr1	21520000	21560000	0.5156	0.1087	0
chr1	21560000	21600000	1.1141	0.9679	0
chr1	21600000	21640000	1.0609	0.8347	0
chr1	21640000	21680000	1.1502	1.066	0
chr1	21680000	21720000	1.344	1.7058	0
chr1	21760000	21800000	0.9096	0.5254	0
chr1	21840000	21880000	0.9546	0.6072	0
chr1	21880000	21920000	1.0754	0.8697	0
chr1	21920000	21960000	0.6149	0.1715	0
chr1	21960000	22000000	1.051	0.8114	0
chr1	22000000	22040000	1.6172	2.9573	0
chr1	22040000	22080000	1.2229	1.2832	0
chr1	22080000	22120000	1.118	0.9782	0
chr1	22120000	22160000	1.0095	0.7184	0
chr1	22160000	22200000	1.0071	0.7133	0
chr1	22200000	22240000	0.7594	0.3092	0
chr1	22240000	22280000	0.6996	0.2448	0
chr1	22280000	22320000	1.1115	0.9611	0
chr1	22320000	22360000	1.2064	1.2316	0
chr1	22360000	22400000	0.8916	0.4951	0
chr1	22400000	22440000	1.0168	0.7342	0
chr1	22440000	22480000	0.8471	0.4254	0
chr1	22480000	22520000	0.9458	0.5905	0
chr1	22520000	22560000	1.1661	1.1113	0
chr1	22560000	22600000	0.7601	0.31	0
chr1	22600000	22640000	1.1483	1.0607	0
chr1	22640000	22680000	1.0532	0.8165	0
chr1	22680000	22720000	1.0115	0.7227	0
chr1	22720000	22760000	1.0022	0.7029	0
chr1	22760000	22800000	1.334	1.6679	0
chr1	22800000	22840000	0.9437	0.5866	0
chr1	22840000	22880000	1.0144	0.729	0
chr1	22880000	22920000	0.786	0.3416	0
chr1	22920000	22960000	0.9509	0.6001	0
chr1	22960000	23000000	1.1047	0.9434	0
chr1	23000000	23040000	1.1652	1.1087	0
chr1	23040000	23080000	1.1001	0.9316	0
chr1	23080000	23120000	1.0048	0.7084	0
chr1	23120000	23160000	1.2036	1.223	0
chr1	23160000	23200000	0.8217	0.3889	0
chr1	23200000	23240000	0.8717	0.4629	0
chr1	23240000	23280000	0.8918	0.4954	0
chr1	23280000	23320000	1.1582	1.0886	0
chr1	23320000	23360000	1.3818	1.8538	0
chr1	23360000	23400000	1.4077	1.9598	0
chr1	23400000	23440000	1.7243	3.5668	1
chr1	23440000	23480000	1.444	2.1146	0
chr1	23480000	23520000	1.9747	5.2652	1
chr1	23520000	23560000	1.7787	3.9029	1
chr1	23560000	23600000	1.3507	1.7314	0
chr1	23600000	23640000	2.2505	7.5925	1
chr1	23640000	23680000	1.9037	4.7441	1
chr1	23680000	23720000	1.2297	1.3049	0
chr1	23720000	23760000	1.2602	1.4051	0
chr1	23760000	23800000	0.6162	0.1725	0
chr1	23800000	23840000	1.6091	2.914	0
chr1	23840000	23880000	1.394	1.9033	0
chr1	23880000	23920000	1.2897	1.5067	0
chr1	23920000	23960000	1.2713	1.4428	0
chr1	23960000	24000000	1.2944	1.5233	0
chr1	24000000	24040000	1.3193	1.6132	0
chr1	24040000	24080000	1.1815	1.1563	0
chr1	24080000	24120000	1.0328	0.7697	0
chr1	24120000	24160000	0.9654	0.628	0
chr1	24160000	24200000	1.0701	0.8568	0
chr1	24200000	24240000	1.2174	1.2659	0
chr1	24240000	24280000	1.1251	0.9971	0
chr1	24280000	24320000	1.8328	4.2551	1
chr1	24320000	24360000	1.0194	0.7399	0
chr1	24360000	24400000	0.814	0.3783	0
chr1	24400000	24440000	0.9398	0.5794	0
chr1	24440000	24480000	1.1321	1.016	0
chr1	24480000	24520000	1.3061	1.5652	0
chr1	24520000	24560000	1.6127	2.9332	0
chr1	24560000	24600000	1.5909	2.8181	0
chr1	24600000	24640000	1.6047	2.8906	0
chr1	24640000	24680000	1.3377	1.6819	0
chr1	24680000	24720000	1.7031	3.4407	1
chr1	24720000	24760000	1.4792	2.2719	0
chr1	24760000	24800000	1.6405	3.084	1
chr1	24800000	24840000	1.4476	2.1304	0
chr1	24840000	24880000	1.6604	3.1949	1
chr1	24880000	24920000	1.169	1.1197	0
chr1	24920000	24960000	1.7916	3.9853	1
chr1	24960000	25000000	1.496	2.3494	0
chr1	25000000	25040000	0.9608	0.6191	0
chr1	25040000	25080000	0.6946	0.2399	0
chr1	25080000	25120000	1.4537	2.1573	0
chr1	25120000	25160000	1.5031	2.3827	0
chr1	25160000	25200000	1.4327	2.0656	0
chr1	25200000	25240000	1.2725	1.4469	0
chr1	25240000	25280000	1.54	2.5602	0
chr1	25280000	25320000	1.4867	2.3063	0
chr1	25320000	25360000	1.1955	1.1982	0
chr1	25360000	25400000	1.3992	1.9246	0
chr1	25400000	25440000	1.5754	2.7379	0
chr1	25440000	25480000	1.5763	2.7426	0
chr1	25480000	25520000	0.7794	0.3333	0
chr1	25520000	25560000	1.1232	0.9921	0
chr1	25640000	25680000	0.796	0.3544	0
chr1	25760000	25800000	1.1528	1.0733	0
chr1	25800000	25840000	1.0607	0.8342	0
chr1	25840000	25880000	1.2857	1.4927	0
chr1	25880000	25920000	1.1368	1.0289	0
chr1	25920000	25960000	2.0524	5.8718	1
chr1	25960000	26000000	1.4699	2.2296	0
chr1	26000000	26040000	1.6654	3.2231	1
chr1	26040000	26080000	1.5694	2.7073	0
chr1	26080000	26120000	1.3423	1.6993	0
chr1	26120000	26160000	1.3961	1.9119	0
chr1	26160000	26200000	1.3044	1.559	0
chr1	26200000	26240000	1.5958	2.8437	0
chr1	26240000	26280000	1.5126	2.4276	0
chr1	26280000	26320000	1.5283	2.5031	0
chr1	26320000	26360000	1.6711	3.2554	1
chr1	26360000	26400000	1.2334	1.3168	0
chr1	26400000	26440000	1.5432	2.576	0
chr1	26440000	26480000	1.7747	3.8776	1
chr1	26480000	26520000	1.1225	0.9902	0
chr1	26520000	26560000	1.4642	2.204	0
chr1	26560000	26600000	1.8429	4.3229	1
chr1	26600000	26640000	1.2994	1.5411	0
chr1	26640000	26680000	1.5119	2.4243	0
chr1	26680000	26720000	1.4844	2.2957	0
chr1	26720000	26760000	1.5667	2.6936	0
chr1	26760000	26800000	1.1184	0.9793	0
chr1	26800000	26840000	0.8508	0.4309	0
chr1	26840000	26880000	0.934	0.5687	0
chr1	26880000	26920000	1.2891	1.5046	0
chr1	26920000	26960000	2.3128	8.1858	1
chr1	26960000	27000000	1.4427	2.109	0
chr1	27000000	27040000	2.0192	5.608	1
chr1	27040000	27080000	1.8698	4.5064	1
chr1	27080000	27120000	1.9257	4.9022	1
chr1	27120000	27160000	1.3922	1.8959	0
chr1	27160000	27200000	0.9456	0.5902	0
chr1	27200000	27240000	1.3328	1.6634	0
chr1	27240000	27280000	0.7468	0.2947	0
chr1	27280000	27320000	1.0493	0.8074	0
chr1	27320000	27360000	0.7247	0.2704	0
chr1	27360000	27400000	0.9884	0.6741	0
chr1	27400000	27440000	1.3445	1.7077	0
chr1	27440000	27480000	1.0051	0.709	0
chr1	27480000	27520000	1.4333	2.0682	0
chr1	27520000	27560000	1.1476	1.0588	0
chr1	27560000	27600000	1.4405	2.0994	0
chr1	27600000	27640000	1.4952	2.3457	0
chr1	27640000	27680000	0.8856	0.4852	0
chr1	27680000	27720000	0.4906	0.0962	0
chr1	27720000	27760000	1.6124	2.9316	0
chr1	27760000	27800000	1.7064	3.4601	1
chr1	27800000	27840000	1.4154	1.992	0
chr1	27840000	27880000	1.2154	1.2596	0
chr1	27880000	27920000	1.0686	0.8532	0
chr1	27920000	27960000	1.1427	1.0451	0
chr1	27960000	28000000	0.8444	0.4214	0
chr1	28000000	28040000	1.0486	0.8058	0
chr1	28040000	28080000	0.9656	0.6284	0
chr1	28080000	28120000	0.8761	0.4699	0
chr1	28120000	28160000	1.0266	0.7558	0
chr1	28160000	28200000	1.1746	1.136	0
chr1	28200000	28240000	1.0978	0.9257	0
chr1	28240000	28280000	1.1807	1.1539	0
chr1	28280000	28320000	1.3388	1.686	0
chr1	28320000	28360000	1.4898	2.3206	0
chr1	28360000	28400000	1.695	3.3932	1
chr1	28400000	28440000	1.8213	4.1788	1
chr1	28440000	28480000	1.1796	1.1507	0
chr1	28480000	28520000	1.1716	1.1272	0
chr1	28520000	28560000	1.1452	1.0521	0
chr1	28560000	28600000	1.2264	1.2944	0
chr1	28600000	28640000	0.8538	0.4354	0
chr1	28640000	28680000	0.8108	0.374	0
chr1	28680000	28720000	1.0301	0.7636	0
chr1	28720000	28760000	1.6505	3.1394	1
chr1	28760000	28800000	1.2016	1.2168	0
chr1	28800000	28840000	1.0131	0.7262	0
chr1	28840000	28880000	0.3044	0.0351	0
chr1	28880000	28920000	0.7025	0.2476	0
chr1	28920000	28960000	0.6441	0.1946	0
chr1	28960000	29000000	0.4046	0.0617	0
chr1	29000000	29040000	0.7869	0.3427	0
chr1	29040000	29080000	0.7735	0.3261	0
chr1	29080000	29120000	0.6015	0.1617	0
chr1	29120000	29160000	0.7335	0.2799	0
chr1	29160000	29200000	1.028	0.7589	0
chr1	29200000	29240000	0.6948	0.2401	0
chr1	29240000	29280000	1.2189	1.2706	0
chr1	29280000	29320000	1.2937	1.5208	0
chr1	29320000	29360000	1.6421	3.0929	1
chr1	29360000	29400000	1.6968	3.4037	1
chr1	29400000	29440000	1.0995	0.93	0
chr1	29440000	29480000	0.7173	0.2627	0
chr1	29480000	29520000	0.8787	0.4741	0
chr1	29520000	29560000	0.6525	0.2016	0
chr1	29560000	29600000	0.5408	0.1225	0
chr1	29640000	29680000	0.4937	0.0976	0
chr1	29680000	29720000	0.6291	0.1824	0
chr1	30120000	30160000	0.754	0.3029	0
chr1	30160000	30200000	0.9825	0.6621	0
chr1	30200000	30240000	0.9871	0.6715	0
chr1	30240000	30280000	0.8379	0.4119	0
chr1	30280000	30320000	1.0945	0.9173	0
chr1	30320000	30360000	1.1311	1.0133	0
chr1	30360000	30400000	1.0565	0.8243	0
chr1	30400000	30440000	0.9878	0.6729	0
chr1	30440000	30480000	1.0368	0.7787	0
chr1	30480000	30520000	0.9896	0.6766	0
chr1	30520000	30560000	0.961	0.6195	0
chr1	30560000	30600000	0.8015	0.3616	0
chr1	30600000	30640000	0.9329	0.5667	0
chr1	30640000	30680000	0.7778	0.3314	0
chr1	30680000	30720000	0.8141	0.3785	0
chr1	30720000	30760000	0.7617	0.3119	0
chr1	30760000	30800000	0.8164	0.3816	0
chr1	30800000	30840000	0.8324	0.404	0
chr1	30840000	30880000	0.5222	0.1122	0
chr1	30880000	30920000	0.7573	0.3067	0
chr1	30960000	31000000	0.7157	0.261	0
chr1	31000000	31040000	0.735	0.2815	0
chr1	31040000	31080000	0.9275	0.557	0
chr1	31080000	31120000	0.7354	0.282	0
chr1	31120000	31160000	0.5786	0.1459	0
chr1	31160000	31200000	0.8486	0.4276	0
chr1	31200000	31240000	1.0213	0.7441	0
chr1	31240000	31280000	1.1494	1.0638	0
chr1	31280000	31320000	1.1022	0.937	0
chr1	31320000	31360000	1.0265	0.7556	0
chr1	31360000	31400000	1.3435	1.7039	0
chr1	31400000	31440000	1.4293	2.051	0
chr1	31440000	31480000	1.4143	1.9874	0
chr1	31480000	31520000	1.2082	1.2372	0
chr1	31520000	31560000	0.9794	0.6558	0
chr1	31560000	31600000	0.6157	0.1721	0
chr1	31600000	31640000	0.4418	0.0751	0
chr1	31640000	31680000	1.0915	0.9097	0
chr1	31680000	31720000	0.9041	0.516	0
chr1	31720000	31760000	1.2333	1.3165	0
chr1	31760000	31800000	1.0692	0.8546	0
chr1	31800000	31840000	1.3723	1.8159	0
chr1	31840000	31880000	1.3738	1.8218	0
chr1	31880000	31920000	1.0911	0.9087	0
chr1	31920000	31960000	1.5845	2.7848	0
chr1	31960000	32000000	1.2701	1.4387	0
chr1	32000000	32040000	1.7155	3.5141	1
chr1	32040000	32080000	1.4867	2.3063	0
chr1	32080000	32120000	1.4163	1.9958	0
chr1	32120000	32160000	0.8719	0.4633	0
chr1	32160000	32200000	1.057	0.8255	0
chr1	32200000	32240000	0.7946	0.3526	0
chr1	32240000	32280000	1.535	2.5357	0
chr1	32280000	32320000	1.4468	2.1269	0
chr1	32320000	32360000	0.5207	0.1114	0
chr1	32360000	32400000	1.847	4.3506	1
chr1	32400000	32440000	1.4002	1.9287	0
chr1	32440000	32480000	1.656	3.1702	1
chr1	32480000	32520000	1.51	2.4153	0
chr1	32520000	32560000	1.3391	1.6872	0
chr1	32560000	32600000	1.2395	1.3366	0
chr1	32600000	32640000	1.2975	1.5343	0
chr1	32640000	32680000	1.2073	1.2344	0
chr1	32680000	32720000	0.9914	0.6803	0
chr1	32720000	32760000	0.9639	0.6251	0
chr1	32760000	32800000	1.3099	1.5789	0
chr1	32800000	32840000	1.0499	0.8088	0
chr1	32840000	32880000	1.1678	1.1162	0
chr1	32880000	32920000	1.2573	1.3954	0
chr1	32920000	32960000	1.0386	0.7828	0
chr1	32960000	33000000	1.1515	1.0697	0
chr1	33000000	33040000	1.1342	1.0218	0
chr1	33040000	33080000	1.2467	1.3602	0
chr1	33080000	33120000	1.0755	0.8699	0
chr1	33120000	33160000	0.9234	0.5496	0
chr1	33160000	33200000	1.0736	0.8653	0
chr1	33200000	33240000	1.1117	0.9616	0
chr1	33240000	33280000	1.0474	0.803	0
chr1	33280000	33320000	0.7691	0.3207	0
chr1	33320000	33360000	1.0379	0.7812	0
chr1	33360000	33400000	0.9605	0.6185	0
chr1	33400000	33440000	1.0916	0.91	0
chr1	33440000	33480000	1.1314	1.0141	0
chr1	33480000	33520000	1.1915	1.1861	0
chr1	33520000	33560000	1.0951	0.9188	0
chr1	33560000	33600000	0.8182	0.3841	0
chr1	33600000	33640000	0.6879	0.2334	0
chr1	33640000	33680000	0.9672	0.6316	0
chr1	33680000	33720000	1.1254	0.998	0
chr1	33720000	33760000	0.9806	0.6582	0
chr1	33760000	33800000	1.1714	1.1266	0
chr1	33800000	33840000	0.8259	0.3948	0
chr1	33840000	33880000	1.4057	1.9515	0
chr1	33880000	33920000	1.1245	0.9955	0
chr1	33920000	33960000	1.0923	0.9117	0
chr1	33960000	34000000	0.6788	0.2249	0
chr1	34000000	34040000	0.8209	0.3878	0
chr1	34040000	34080000	0.671	0.2178	0
chr1	34080000	34120000	0.7038	0.2489	0
chr1	34120000	34160000	0.6526	0.2017	0
chr1	34160000	34200000	0.745	0.2926	0
chr1	34200000	34240000	0.9121	0.5298	0
chr1	34240000	34280000	1.0225	0.7467	0
chr1	34280000	34320000	0.769	0.3206	0
chr1	34320000	34360000	1.221	1.2772	0
chr1	34360000	34400000	0.9956	0.689	0
chr1	34400000	34440000	1.0707	0.8583	0
chr1	34440000	34480000	1.0092	0.7178	0
chr1	34480000	34520000	1.0617	0.8366	0
chr1	34520000	34560000	0.8061	0.3677	0
chr1	34560000	34600000	1.0796	0.88	0
chr1	34600000	34640000	0.9771	0.6512	0
chr1	34640000	34680000	1.0885	0.9022	0
chr1	34680000	34720000	1.131	1.0131	0
chr1	34720000	34760000	1.1483	1.0607	0
chr1	34760000	34800000	1.2305	1.3075	0
chr1	34800000	34840000	1.0767	0.8729	0
chr1	34840000	34880000	1.1562	1.083	0
chr1	34880000	34920000	0.8265	0.3956	0
chr1	34920000	34960000	0.884	0.4826	0
chr1	34960000	35000000	0.8473	0.4257	0
chr1	35000000	35040000	0.6881	0.2336	0
chr1	35040000	35080000	0.7584	0.308	0
chr1	35080000	35120000	0.7134	0.2586	0
chr1	35120000	35160000	0.7219	0.2675	0
chr1	35160000	35200000	0.6285	0.182	0
chr1	35200000	35240000	0.6857	0.2314	0
chr1	35240000	35280000	0.7644	0.3151	0
chr1	35280000	35320000	0.5922	0.1551	0
chr1	35320000	35360000	0.7491	0.2973	0
chr1	35360000	35400000	0.8865	0.4867	0
chr1	35400000	35440000	0.7103	0.2555	0
chr1	35440000	35480000	0.9527	0.6035	0
chr1	35480000	35520000	0.5742	0.143	0
chr1	35520000	35560000	0.9209	0.5452	0
chr1	35560000	35600000	1.0377	0.7807	0
chr1	35600000	35640000	0.8624	0.4485	0
chr1	35640000	35680000	1.3115	1.5847	0
chr1	35680000	35720000	1.0541	0.8186	0
chr1	35720000	35760000	1.3373	1.6803	0
chr1	35760000	35800000	1.649	3.1311	1
chr1	35800000	35840000	1.4707	2.2333	0
chr1	35840000	35880000	1.7422	3.6754	1
chr1	35880000	35920000	1.4068	1.956	0
chr1	35920000	35960000	1.6574	3.178	1
chr1	35960000	36000000	1.2717	1.4442	0
chr1	36000000	36040000	1.5152	2.44	0
chr1	36040000	36080000	1.2447	1.3536	0
chr1	36080000	36120000	1.4917	2.3294	0
chr1	36120000	36160000	1.0812	0.884	0
chr1	36160000	36200000	1.2547	1.3867	0
chr1	36200000	36240000	1.4283	2.0467	0
chr1	36240000	36280000	1.0219	0.7454	0
chr1	36280000	36320000	1.1481	1.0601	0
chr1	36320000	36360000	1.2293	1.3036	0
chr1	36360000	36400000	1.1912	1.1852	0
chr1	36400000	36440000	1.2249	1.2896	0
chr1	36440000	36480000	1.1011	0.9341	0
chr1	36480000	36520000	1.4744	2.25	0
chr1	36520000	36560000	1.2763	1.46	0
chr1	36560000	36600000	1.0415	0.7894	0
chr1	36600000	36640000	1.2023	1.219	0
chr1	36640000	36680000	0.8469	0.4251	0
chr1	36680000	36720000	1.5388	2.5543	0
chr1	36720000	36760000	1.526	2.4919	0
chr1	36760000	36800000	0.7552	0.3043	0
chr1	36800000	36840000	0.7463	0.2941	0
chr1	36840000	36880000	0.7934	0.351	0
chr1	36880000	36920000	0.8463	0.4242	0
chr1	36920000	36960000	0.4893	0.0955	0
chr1	36960000	37000000	0.7033	0.2484	0
chr1	37000000	37040000	0.6541	0.203	0
chr1	37040000	37080000	0.8307	0.4016	0
chr1	37080000	37120000	0.94	0.5797	0
chr1	37120000	37160000	1.0249	0.752	0
chr1	37160000	37200000	0.9475	0.5937	0
chr1	37200000	37240000	1.0288	0.7607	0
chr1	37240000	37280000	0.9819	0.6609	0
chr1	37280000	37320000	0.6985	0.2437	0
chr1	37320000	37360000	0.8213	0.3884	0
chr1	37360000	37400000	1.0486	0.8058	0
chr1	37400000	37440000	0.7957	0.354	0
chr1	37440000	37480000	0.5037	0.1026	0
chr1	37480000	37520000	0.8758	0.4694	0
chr1	37520000	37560000	1.1582	1.0886	0
chr1	37560000	37600000	1.0539	0.8182	0
chr1	37600000	37640000	0.9048	0.5172	0
chr1	37640000	37680000	0.8503	0.4301	0
chr1	37680000	37720000	1.1597	1.0929	0
chr1	37720000	37760000	0.9401	0.5799	0
chr1	37760000	37800000	1.0526	0.8151	0
chr1	37800000	37840000	0.8273	0.3967	0
chr1	37840000	37880000	0.9231	0.5491	0
chr1	37880000	37920000	0.7633	0.3138	0
chr1	37920000	37960000	0.8039	0.3648	0
chr1	37960000	38000000	1.0619	0.8371	0
chr1	38000000	38040000	0.9471	0.593	0
chr1	38040000	38080000	1.0475	0.8032	0
chr1	38080000	38120000	0.7545	0.3035	0
chr1	38120000	38160000	1.1977	1.2049	0
chr1	38160000	38200000	0.8929	0.4972	0
chr1	38200000	38240000	0.8686	0.4581	0
chr1	38240000	38280000	1.0189	0.7388	0
chr1	38280000	38320000	1.0415	0.7894	0
chr1	38320000	38360000	1.2671	1.4285	0
chr1	38360000	38400000	0.7942	0.3521	0
chr1	38400000	38440000	0.8121	0.3757	0
chr1	38440000	38480000	0.7344	0.2809	0
chr1	38480000	38520000	0.8318	0.4031	0
chr1	38520000	38560000	0.7985	0.3577	0
chr1	38560000	38600000	0.8515	0.4319	0
chr1	38600000	38640000	1.1114	0.9608	0
chr1	38640000	38680000	1.0279	0.7587	0
chr1	38680000	38720000	1.1919	1.1874	0
chr1	38720000	38760000	1.3477	1.7199	0
chr1	38760000	38800000	1.062	0.8373	0
chr1	38800000	38840000	0.9816	0.6603	0
chr1	38840000	38880000	1.0687	0.8534	0
chr1	38880000	38920000	1.0297	0.7627	0
chr1	38920000	38960000	0.9899	0.6772	0
chr1	38960000	39000000	0.9768	0.6506	0
chr1	39000000	39040000	0.9789	0.6548	0
chr1	39040000	39080000	0.9834	0.6639	0
chr1	39080000	39120000	1.2377	1.3307	0
chr1	39120000	39160000	1.0742	0.8668	0
chr1	39160000	39200000	0.8121	0.3757	0
chr1	39200000	39240000	0.8252	0.3938	0
chr1	39240000	39280000	0.7692	0.3209	0
chr1	39280000	39320000	0.7647	0.3155	0
chr1	39320000	39360000	1.0946	0.9175	0
chr1	39360000	39400000	0.7497	0.298	0
chr1	39400000	39440000	0.8551	0.4373	0
chr1	39440000	39480000	1.071	0.859	0
chr1	39480000	39520000	1.1496	1.0643	0
chr1	39520000	39560000	1.1976	1.2046	0
chr1	39560000	39600000	2.0665	5.986	1
chr1	39600000	39640000	1.6839	3.3288	1
chr1	39640000	39680000	2.8197	13.9571	1
chr1	39680000	39720000	2.0556	5.8976	1
chr1	39720000	39760000	2.5857	11.0828	1
chr1	39760000	39800000	2.6498	11.8342	1
chr1	39800000	39840000	2.876	14.7028	1
chr1	39840000	39880000	2.3621	8.6732	1
chr1	39880000	39920000	2.6131	11.4007	1
chr1	39920000	39960000	2.0035	5.4856	1
chr1	40000000	40040000	1.6018	2.8753	0
chr1	40040000	40080000	1.4313	2.0596	0
chr1	40080000	40120000	1.3753	1.8278	0
chr1	40120000	40160000	1.377	1.8346	0
chr1	40160000	40200000	1.1263	1.0004	0
chr1	40240000	40280000	1.5594	2.6567	0
chr1	40280000	40320000	1.2361	1.3255	0
chr1	40320000	40360000	1.3537	1.743	0
chr1	40360000	40400000	1.4377	2.0872	0
chr1	40400000	40440000	1.461	2.1897	0
chr1	40440000	40480000	1.7411	3.6687	1
chr1	40480000	40520000	1.5563	2.6411	0
chr1	40520000	40560000	1.4172	1.9996	0
chr1	40560000	40600000	1.6298	3.0254	1
chr1	40600000	40640000	2.0958	6.2273	1
chr1	40640000	40680000	2.4053	9.1133	1
chr1	40680000	40720000	1.7309	3.6066	1
chr1	40720000	40760000	2.2343	7.4423	1
chr1	40760000	40800000	1.0674	0.8503	0
chr1	40800000	40840000	1.3343	1.669	0
chr1	40840000	40880000	1.3543	1.7453	0
chr1	40880000	40920000	1.1724	1.1295	0
chr1	40920000	40960000	0.8783	0.4734	0
chr1	40960000	41000000	1.1372	1.03	0
chr1	41000000	41040000	1.1888	1.178	0
chr1	41040000	41080000	1.1089	0.9543	0
chr1	41080000	41120000	0.8362	0.4094	0
chr1	41120000	41160000	1.1115	0.9611	0
chr1	41160000	41200000	1.265	1.4213	0
chr1	41200000	41240000	1.3748	1.8258	0
chr1	41240000	41280000	1.2256	1.2918	0
chr1	41280000	41320000	1.3408	1.6936	0
chr1	41320000	41360000	1.2664	1.4261	0
chr1	41360000	41400000	1.2284	1.3007	0
chr1	41400000	41440000	1.5069	2.4006	0
chr1	41440000	41480000	1.2011	1.2153	0
chr1	41480000	41520000	1.2061	1.2307	0
chr1	41520000	41560000	1.3038	1.5569	0
chr1	41560000	41600000	1.2498	1.3704	0
chr1	41600000	41640000	1.1493	1.0635	0
chr1	41680000	41720000	1.0586	0.8293	0
chr1	41720000	41760000	1.0258	0.754	0
chr1	41760000	41800000	1.1238	0.9937	0
chr1	41800000	41840000	0.7268	0.2727	0
chr1	41840000	41880000	0.8312	0.4023	0
chr1	41880000	41920000	0.8779	0.4728	0
chr1	41920000	41960000	0.9174	0.539	0
chr1	41960000	42000000	0.6935	0.2388	0
chr1	42040000	42080000	1.3554	1.7496	0
chr1	42080000	42120000	1.4688	2.2247	0
chr1	42120000	42160000	1.6636	3.2129	1
chr1	42160000	42200000	1.5176	2.4515	0
chr1	42200000	42240000	1.7163	3.5189	1
chr1	42240000	42280000	1.7819	3.9232	1
chr1	42280000	42320000	1.643	3.0978	1
chr1	42320000	42360000	1.3198	1.6151	0
chr1	42360000	42400000	1.5932	2.8301	0
chr1	42400000	42440000	1.224	1.2867	0
chr1	42440000	42480000	1.1696	1.1214	0
chr1	42480000	42520000	1.3319	1.66	0
chr1	42520000	42560000	1.186	1.1697	0
chr1	42560000	42600000	1.0632	0.8402	0
chr1	42600000	42640000	0.9744	0.6458	0
chr1	42640000	42680000	1.1824	1.1589	0
chr1	42680000	42720000	1.2155	1.2599	0
chr1	42720000	42760000	1.3315	1.6585	0
chr1	42760000	42800000	1.0632	0.8402	0
chr1	42800000	42840000	1.4708	2.2337	0
chr1	42840000	42880000	1.3076	1.5706	0
chr1	42880000	42920000	1.2352	1.3226	0
chr1	42920000	42960000	1.461	2.1897	0
chr1	42960000	43000000	1.3769	1.8342	0
chr1	43000000	43040000	1.2776	1.4645	0
chr1	43040000	43080000	1.2931	1.5187	0
chr1	43080000	43120000	1.0685	0.8529	0
chr1	43120000	43160000	1.1362	1.0272	0
chr1	43160000	43200000	0.9674	0.6319	0
chr1	43200000	43240000	0.9395	0.5788	0
chr1	43240000	43280000	1.1994	1.2101	0
chr1	43280000	43320000	1.2057	1.2294	0
chr1	43320000	43360000	1.156	1.0824	0
chr1	43360000	43400000	1.831	4.2431	1
chr1	43400000	43440000	1.0739	0.866	0
chr1	43440000	43480000	1.0625	0.8385	0
chr1	43480000	43520000	1.1492	1.0632	0
chr1	43520000	43560000	1.7881	3.9628	1
chr1	43560000	43600000	1.0141	0.7284	0
chr1	43600000	43640000	1.0063	0.7116	0
chr1	43640000	43680000	0.9566	0.611	0
chr1	43680000	43720000	1.2952	1.5261	0
chr1	43720000	43760000	1.1921	1.188	0
chr1	43760000	43800000	1.336	1.6754	0
chr1	43800000	43840000	1.6149	2.945	0
chr1	43840000	43880000	1.6869	3.3461	1
chr1	43880000	43920000	1.4057	1.9515	0
chr1	43920000	43960000	1.2697	1.4373	0
chr1	43960000	44000000	0.8422	0.4181	0
chr1	44000000	44040000	1.1632	1.1029	0
chr1	44040000	44080000	0.9674	0.6319	0
chr1	44080000	44120000	0.8638	0.4506	0
chr1	44120000	44160000	0.8732	0.4653	0
chr1	44160000	44200000	1.0572	0.8259	0
chr1	44200000	44240000	1.5393	2.5568	0
chr1	44240000	44280000	0.8786	0.4739	0
chr1	44280000	44320000	1.2101	1.243	0
chr1	44320000	44360000	1.0302	0.7638	0
chr1	44360000	44400000	0.8545	0.4364	0
chr1	44400000	44440000	1.2329	1.3152	0
chr1	44440000	44480000	0.6466	0.1966	0
chr1	44480000	44520000	1.2399	1.3379	0
chr1	44520000	44560000	1.0586	0.8293	0
chr1	44560000	44600000	1.1766	1.1418	0
chr1	44600000	44640000	1.4673	2.2179	0
chr1	44640000	44680000	1.8803	4.5793	1
chr1	44680000	44720000	1.3422	1.6989	0
chr1	44720000	44760000	1.0956	0.9201	0
chr1	44760000	44800000	1.3615	1.7733	0
chr1	44800000	44840000	1.2729	1.4483	0
chr1	44840000	44880000	1.9315	4.9444	1
chr1	44880000	44920000	1.4917	2.3294	0
chr1	44920000	44960000	1.5631	2.6754	0
chr1	44960000	45000000	1.3531	1.7407	0
chr1	45000000	45040000	1.4673	2.2179	0
chr1	45040000	45080000	1.2739	1.4517	0
chr1	45080000	45120000	1.0406	0.7874	0
chr1	45120000	45160000	1.0654	0.8455	0
chr1	45160000	45200000	1.0619	0.8371	0
chr1	45200000	45240000	0.761	0.3111	0
chr1	45240000	45280000	0.8316	0.4028	0
chr1	45280000	45320000	1.0691	0.8544	0
chr1	45320000	45360000	1.0126	0.7251	0
chr1	45360000	45400000	1.0646	0.8435	0
chr1	45400000	45440000	0.9003	0.5096	0
chr1	45440000	45480000	0.8436	0.4202	0
chr1	45480000	45520000	1.2764	1.4603	0
chr1	45520000	45560000	1.3781	1.839	0
chr1	45560000	45600000	1.0803	0.8817	0
chr1	45600000	45640000	1.5279	2.5011	0
chr1	45640000	45680000	1.2439	1.351	0
chr1	45680000	45720000	1.1359	1.0264	0
chr1	45720000	45760000	1.0333	0.7708	0
chr1	45760000	45800000	1.0339	0.7721	0
chr1	45800000	45840000	1.2492	1.3684	0
chr1	45840000	45880000	1.3172	1.6055	0
chr1	45880000	45920000	1.1125	0.9637	0
chr1	45920000	45960000	1.2287	1.3017	0
chr1	45960000	46000000	0.9185	0.541	0
chr1	46000000	46040000	1.1161	0.9732	0
chr1	46040000	46080000	0.9959	0.6897	0
chr1	46080000	46120000	0.8467	0.4248	0
chr1	46120000	46160000	0.8847	0.4838	0
chr1	46160000	46200000	1.0117	0.7232	0
chr1	46200000	46240000	0.6868	0.2324	0
chr1	46240000	46280000	1.1361	1.027	0
chr1	46280000	46320000	1.1291	1.0079	0
chr1	46320000	46360000	1.4351	2.076	0
chr1	46360000	46400000	1.1796	1.1507	0
chr1	46400000	46440000	1.1668	1.1133	0
chr1	46440000	46480000	0.9474	0.5935	0
chr1	46480000	46520000	1.3615	1.7733	0
chr1	46520000	46560000	1.3709	1.8103	0
chr1	46560000	46600000	1.6546	3.1623	1
chr1	46600000	46640000	1.2523	1.3787	0
chr1	46640000	46680000	1.3257	1.6369	0
chr1	46680000	46720000	0.8568	0.4399	0
chr1	46720000	46760000	0.7941	0.3519	0
chr1	46760000	46800000	0.7948	0.3528	0
chr1	46800000	46840000	0.8695	0.4595	0
chr1	46840000	46880000	0.708	0.2531	0
chr1	46880000	46920000	0.8215	0.3886	0
chr1	46920000	46960000	0.7849	0.3402	0
chr1	46960000	47000000	0.9307	0.5627	0
chr1	47000000	47040000	0.9374	0.5749	0
chr1	47040000	47080000	1.0262	0.7549	0
chr1	47080000	47120000	0.9593	0.6162	0
chr1	47120000	47160000	0.9899	0.6772	0
chr1	47160000	47200000	0.9126	0.5306	0
chr1	47200000	47240000	0.5916	0.1547	0
chr1	47240000	47280000	0.5571	0.1322	0
chr1	47360000	47400000	0.7697	0.3215	0
chr1	47400000	47440000	0.9895	0.6764	0
chr1	47440000	47480000	0.5585	0.1331	0
chr1	47480000	47520000	0.498	0.0997	0
chr1	47640000	47680000	0.5726	0.142	0
chr1	47680000	47720000	0.699	0.2442	0
chr1	47720000	47760000	0.901	0.5108	0
chr1	47760000	47800000	0.7133	0.2585	0
chr1	47800000	47840000	0.7889	0.3453	0
chr1	47840000	47880000	0.9592	0.616	0
chr1	47880000	47920000	1.0857	0.8951	0
chr1	47920000	47960000	1.1738	1.1336	0
chr1	47960000	48000000	1.1436	1.0476	0
chr1	48000000	48040000	1.2052	1.2279	0
chr1	48040000	48080000	1.1747	1.1363	0
chr1	48080000	48120000	1.194	1.1937	0
chr1	48120000	48160000	1.2398	1.3376	0
chr1	48160000	48200000	0.9829	0.6629	0
chr1	48200000	48240000	0.8284	0.3983	0
chr1	48240000	48280000	0.8871	0.4877	0
chr1	48280000	48320000	0.9762	0.6494	0
chr1	48320000	48360000	1.0971	0.9239	0
chr1	48360000	48400000	0.8012	0.3612	0
chr1	48400000	48440000	0.8952	0.501	0
chr1	48440000	48480000	0.9158	0.5362	0
chr1	48480000	48520000	0.954	0.606	0
chr1	48520000	48560000	0.8583	0.4422	0
chr1	48560000	48600000	0.7982	0.3573	0
chr1	48600000	48640000	0.6062	0.1651	0
chr1	48640000	48680000	1.0036	0.7059	0
chr1	48680000	48720000	0.8677	0.4567	0
chr1	48720000	48760000	0.8361	0.4093	0
chr1	48760000	48800000	0.9401	0.5799	0
chr1	48800000	48840000	0.8199	0.3864	0
chr1	48840000	48880000	1.1662	1.1116	0
chr1	48880000	48920000	0.9026	0.5135	0
chr1	48920000	48960000	0.6522	0.2013	0
chr1	48960000	49000000	0.9792	0.6554	0
chr1	49000000	49040000	0.9637	0.6247	0
chr1	49040000	49080000	0.9528	0.6037	0
chr1	49080000	49120000	0.9543	0.6066	0
chr1	49120000	49160000	0.8315	0.4027	0
chr1	49160000	49200000	0.9223	0.5477	0
chr1	49200000	49240000	0.9163	0.5371	0
chr1	49240000	49280000	0.9505	0.5994	0
chr1	49280000	49320000	0.7992	0.3586	0
chr1	49320000	49360000	0.7395	0.2865	0
chr1	49360000	49400000	0.8847	0.4838	0
chr1	49400000	49440000	0.7533	0.3021	0
chr1	49440000	49480000	0.7467	0.2946	0
chr1	49480000	49520000	0.7878	0.3439	0
chr1	49520000	49560000	0.8087	0.3712	0
chr1	49560000	49600000	0.7441	0.2916	0
chr1	49600000	49640000	0.8548	0.4369	0
chr1	49640000	49680000	0.7871	0.343	0
chr1	49680000	49720000	0.675	0.2214	0
chr1	49720000	49760000	0.7357	0.2823	0
chr1	49760000	49800000	0.792	0.3492	0
chr1	49800000	49840000	0.5986	0.1596	0
chr1	49840000	49880000	0.8196	0.386	0
chr1	49880000	49920000	0.802	0.3622	0
chr1	49920000	49960000	0.6518	0.201	0
chr1	49960000	50000000	0.7236	0.2693	0
chr1	50040000	50080000	0.7565	0.3058	0
chr1	50080000	50120000	0.7557	0.3049	0
chr1	50120000	50160000	0.6236	0.1782	0
chr1	50160000	50200000	0.5716	0.1413	0
chr1	50200000	50240000	0.6788	0.2249	0
chr1	50240000	50280000	0.6263	0.1803	0
chr1	50280000	50320000	0.645	0.1953	0
chr1	50320000	50360000	0.6715	0.2182	0
chr1	50360000	50400000	0.7492	0.2974	0
chr1	50400000	50440000	0.7713	0.3234	0
chr1	50440000	50480000	0.7756	0.3286	0
chr1	50480000	50520000	0.6472	0.1971	0
chr1	50520000	50560000	0.7216	0.2672	0
chr1	50560000	50600000	0.9128	0.531	0
chr1	50600000	50640000	0.7688	0.3204	0
chr1	50640000	50680000	0.7226	0.2682	0
chr1	50680000	50720000	0.6989	0.2441	0
chr1	50720000	50760000	0.6747	0.2212	0
chr1	50760000	50800000	0.6458	0.196	0
chr1	50800000	50840000	0.6598	0.2079	0
chr1	50840000	50880000	0.7345	0.281	0
chr1	50880000	50920000	0.8153	0.3801	0
chr1	50920000	50960000	1.1242	0.9947	0
chr1	50960000	51000000	1.1874	1.1738	0
chr1	51000000	51040000	1.0906	0.9074	0
chr1	51040000	51080000	1.0047	0.7082	0
chr1	51080000	51120000	0.9865	0.6702	0
chr1	51120000	51160000	0.8968	0.5037	0
chr1	51160000	51200000	0.8687	0.4582	0
chr1	51200000	51240000	0.7948	0.3528	0
chr1	51240000	51280000	1.0265	0.7556	0
chr1	51280000	51320000	0.9015	0.5116	0
chr1	51320000	51360000	1.2388	1.3343	0
chr1	51360000	51400000	1.3365	1.6773	0
chr1	51400000	51440000	1.1833	1.1616	0
chr1	51440000	51480000	1.2526	1.3797	0
chr1	51480000	51520000	1.152	1.0711	0
chr1	51520000	51560000	1.1697	1.1217	0
chr1	51560000	51600000	0.9405	0.5807	0
chr1	51600000	51640000	1.0512	0.8119	0
chr1	51640000	51680000	1.0023	0.7031	0
chr1	51680000	51720000	0.9518	0.6018	0
chr1	51720000	51760000	0.8748	0.4678	0
chr1	51760000	51800000	0.8307	0.4016	0
chr1	51800000	51840000	1.0876	0.8999	0
chr1	51840000	51880000	1.4916	2.329	0
chr1	51880000	51920000	1.3267	1.6406	0
chr1	51920000	51960000	1.592	2.8238	0
chr1	51960000	52000000	1.5338	2.5298	0
chr1	52000000	52040000	1.6543	3.1606	1
chr1	52040000	52080000	1.5818	2.7709	0
chr1	52080000	52120000	2.045	5.8124	1
chr1	52120000	52160000	1.9198	4.8595	1
chr1	52160000	52200000	2.0449	5.8116	1
chr1	52200000	52240000	1.9309	4.94	1
chr1	52240000	52280000	1.9421	5.022	1
chr1	52280000	52320000	1.6385	3.073	1
chr1	52320000	52360000	1.4051	1.949	0
chr1	52360000	52400000	1.61	2.9188	0
chr1	52400000	52440000	0.878	0.4729	0
chr1	52440000	52480000	0.9769	0.6508	0
chr1	52480000	52520000	1.1327	1.0177	0
chr1	52520000	52560000	1.1113	0.9606	0
chr1	52560000	52600000	1.3847	1.8655	0
chr1	52600000	52640000	1.5106	2.4181	0
chr1	52640000	52680000	1.2668	1.4275	0
chr1	52680000	52720000	1.5984	2.8574	0
chr1	52720000	52760000	1.4433	2.1116	0
chr1	52760000	52800000	1.6111	2.9246	0
chr1	52800000	52840000	1.4034	1.9419	0
chr1	52840000	52880000	1.3631	1.7796	0
chr1	52880000	52920000	1.6215	2.9804	0
chr1	52920000	52960000	1.6683	3.2395	1
chr1	52960000	53000000	1.8038	4.0641	1
chr1	53000000	53040000	1.2783	1.4669	0
chr1	53040000	53080000	1.947	5.0582	1
chr1	53080000	53120000	1.4063	1.954	0
chr1	53120000	53160000	1.4616	2.1924	0
chr1	53160000	53200000	1.0366	0.7783	0
chr1	53200000	53240000	1.4081	1.9615	0
chr1	53240000	53280000	1.281	1.4763	0
chr1	53280000	53320000	1.5033	2.3836	0
chr1	53320000	53360000	1.7042	3.4471	1
chr1	53360000	53400000	1.597	2.85	0
chr1	53400000	53440000	1.5059	2.3959	0
chr1	53480000	53520000	1.8357	4.2745	1
chr1	53520000	53560000	1.6365	3.0621	1
chr1	53560000	53600000	1.2996	1.5418	0
chr1	53600000	53640000	1.4864	2.3049	0
chr1	53640000	53680000	1.2621	1.4115	0
chr1	53680000	53720000	1.3708	1.8099	0
chr1	53720000	53760000	0.9379	0.5759	0
chr1	53760000	53800000	1.0192	0.7395	0
chr1	53800000	53840000	1.1516	1.07	0
chr1	53840000	53880000	1.2614	1.4092	0
chr1	53880000	53920000	1.5991	2.861	0
chr1	53920000	53960000	1.5238	2.4813	0
chr1	53960000	54000000	1.1517	1.0702	0
chr1	54000000	54040000	1.4779	2.2659	0
chr1	54040000	54080000	1.3162	1.6019	0
chr1	54080000	54120000	1.8354	4.2725	1
chr1	54120000	54160000	1.3176	1.607	0
chr1	54160000	54200000	1.3978	1.9188	0
chr1	54200000	54240000	1.4248	2.0318	0
chr1	54240000	54280000	1.2885	1.5025	0
chr1	54280000	54320000	1.0663	0.8476	0
chr1	54320000	54360000	1.3576	1.7581	0
chr1	54360000	54400000	1.1632	1.1029	0
chr1	54400000	54440000	1.1783	1.1468	0
chr1	54440000	54480000	1.0192	0.7395	0
chr1	54480000	54520000	1.2111	1.2462	0
chr1	54520000	54560000	1.398	1.9197	0
chr1	54560000	54600000	1.1411	1.0407	0
chr1	54600000	54640000	1.0495	0.8079	0
chr1	54640000	54680000	1.5638	2.6789	0
chr1	54680000	54720000	1.3909	1.8906	0
chr1	54720000	54760000	1.2925	1.5166	0
chr1	54760000	54800000	1.3104	1.5807	0
chr1	54800000	54840000	1.4151	1.9908	0
chr1	54840000	54880000	1.5891	2.8087	0
chr1	54880000	54920000	1.001	0.7004	0
chr1	54920000	54960000	1.2857	1.4927	0
chr1	54960000	55000000	1.2339	1.3184	0
chr1	55000000	55040000	1.0911	0.9087	0
chr1	55040000	55080000	0.7381	0.285	0
chr1	55080000	55120000	1.4798	2.2746	0
chr1	55120000	55160000	1.1148	0.9698	0
chr1	55160000	55200000	1.1338	1.0207	0
chr1	55200000	55240000	0.9432	0.5857	0
chr1	55240000	55280000	0.9599	0.6173	0
chr1	55280000	55320000	1.0474	0.803	0
chr1	55320000	55360000	1.3488	1.7241	0
chr1	55360000	55400000	1.2797	1.4717	0
chr1	55400000	55440000	1.2584	1.3991	0
chr1	55440000	55480000	0.9974	0.6928	0
chr1	55480000	55520000	0.8103	0.3733	0
chr1	55520000	55560000	1.3932	1.9	0
chr1	55560000	55600000	1.7464	3.7012	1
chr1	55600000	55640000	1.6976	3.4084	1
chr1	55640000	55680000	1.8838	4.6037	1
chr1	55680000	55720000	1.4283	2.0467	0
chr1	55720000	55760000	2.0514	5.8638	1
chr1	55760000	55800000	1.7287	3.5933	1
chr1	55800000	55840000	1.716	3.5171	1
chr1	55840000	55880000	1.4416	2.1042	0
chr1	55880000	55920000	1.542	2.57	0
chr1	55920000	55960000	1.666	3.2265	1
chr1	55960000	56000000	1.6853	3.3369	1
chr1	56000000	56040000	1.487	2.3077	0
chr1	56040000	56080000	1.6968	3.4037	1
chr1	56080000	56120000	1.6522	3.1489	1
chr1	56120000	56160000	1.734	3.6254	1
chr1	56160000	56200000	1.8866	4.6233	1
chr1	56200000	56240000	1.3151	1.5978	0
chr1	56240000	56280000	1.8005	4.0427	1
chr1	56280000	56320000	1.5502	2.6107	0
chr1	56320000	56360000	1.1813	1.1557	0
chr1	56360000	56400000	1.7096	3.479	1
chr1	56400000	56440000	1.7311	3.6078	1
chr1	56440000	56480000	1.6499	3.1361	1
chr1	56480000	56520000	1.4926	2.3336	0
chr1	56520000	56560000	1.406	1.9527	0
chr1	56560000	56600000	1.4194	2.0089	0
chr1	56600000	56640000	1.6843	3.3311	1
chr1	56640000	56680000	1.3899	1.8866	0
chr1	56680000	56720000	1.2898	1.507	0
chr1	56720000	56760000	1.3695	1.8048	0
chr1	56760000	56800000	1.3673	1.7961	0
chr1	56800000	56840000	1.2661	1.4251	0
chr1	56840000	56880000	1.3241	1.631	0
chr1	56880000	56920000	0.9531	0.6043	0
chr1	56920000	56960000	0.865	0.4525	0
chr1	56960000	57000000	0.8362	0.4094	0
chr1	57000000	57040000	0.9473	0.5933	0
chr1	57040000	57080000	1.0372	0.7796	0
chr1	57080000	57120000	1.1196	0.9825	0
chr1	57120000	57160000	1.0283	0.7596	0
chr1	57160000	57200000	1.1866	1.1715	0
chr1	57200000	57240000	1.2311	1.3094	0
chr1	57240000	57280000	1.0157	0.7318	0
chr1	57280000	57320000	0.9861	0.6694	0
chr1	57320000	57360000	1.1861	1.17	0
chr1	57360000	57400000	1.1558	1.0818	0
chr1	57400000	57440000	1.3413	1.6955	0
chr1	57440000	57480000	0.9834	0.6639	0
chr1	57480000	57520000	1.3822	1.8554	0
chr1	57520000	57560000	1.1855	1.1682	0
chr1	57560000	57600000	1.3105	1.5811	0
chr1	57600000	57640000	1.2189	1.2706	0
chr1	57640000	57680000	1.2883	1.5018	0
chr1	57680000	57720000	1.0439	0.7949	0
chr1	57720000	57760000	1.0399	0.7858	0
chr1	57760000	57800000	1.1684	1.1179	0
chr1	57800000	57840000	1.1163	0.9737	0
chr1	57840000	57880000	1.2159	1.2611	0
chr1	57880000	57920000	1.1844	1.1649	0
chr1	57920000	57960000	1.239	1.335	0
chr1	57960000	58000000	1.2129	1.2518	0
chr1	58000000	58040000	1.1269	1.002	0
chr1	58040000	58080000	0.9863	0.6698	0
chr1	58080000	58120000	1.2583	1.3987	0
chr1	58120000	58160000	1.0593	0.8309	0
chr1	58160000	58200000	1.0823	0.8867	0
chr1	58200000	58240000	1.1984	1.2071	0
chr1	58240000	58280000	1.0974	0.9247	0
chr1	58280000	58320000	1.1491	1.0629	0
chr1	58320000	58360000	1.037	0.7792	0
chr1	58360000	58400000	1.0436	0.7942	0
chr1	58400000	58440000	0.9871	0.6715	0
chr1	58440000	58480000	1.0114	0.7225	0
chr1	58480000	58520000	0.9977	0.6934	0
chr1	58520000	58560000	1.0051	0.709	0
chr1	58560000	58600000	1.0716	0.8604	0
chr1	58600000	58640000	0.8047	0.3658	0
chr1	58640000	58680000	1.0016	0.7016	0
chr1	58680000	58720000	1.0558	0.8226	0
chr1	58720000	58760000	0.732	0.2783	0
chr1	58760000	58800000	1.1838	1.1631	0
chr1	58800000	58840000	1.0007	0.6997	0
chr1	58840000	58880000	0.9837	0.6645	0
chr1	58880000	58920000	1.1708	1.1249	0
chr1	58920000	58960000	1.1008	0.9334	0
chr1	58960000	59000000	1.1708	1.1249	0
chr1	59000000	59040000	1.1089	0.9543	0
chr1	59040000	59080000	0.9858	0.6688	0
chr1	59080000	59120000	1.0569	0.8252	0
chr1	59120000	59160000	1.2834	1.4846	0
chr1	59160000	59200000	1.0726	0.8629	0
chr1	59200000	59240000	1.1349	1.0237	0
chr1	59240000	59280000	1.1895	1.1801	0
chr1	59280000	59320000	1.2136	1.2539	0
chr1	59320000	59360000	1.2548	1.387	0
chr1	59360000	59400000	1.3955	1.9094	0
chr1	59400000	59440000	1.3014	1.5483	0
chr1	59440000	59480000	1.5906	2.8165	0
chr1	59480000	59520000	1.6407	3.0851	1
chr1	59520000	59560000	1.5499	2.6092	0
chr1	59560000	59600000	1.5849	2.7869	0
chr1	59600000	59640000	1.6508	3.1411	1
chr1	59640000	59680000	1.383	1.8586	0
chr1	59680000	59720000	1.4933	2.3368	0
chr1	59720000	59760000	1.683	3.3236	1
chr1	59760000	59800000	1.5047	2.3902	0
chr1	59800000	59840000	1.4779	2.2659	0
chr1	59840000	59880000	1.1938	1.1931	0
chr1	59880000	59920000	1.4022	1.937	0
chr1	59920000	59960000	1.5246	2.4851	0
chr1	59960000	60000000	1.5168	2.4477	0
chr1	60000000	60040000	1.5843	2.7838	0
chr1	60040000	60080000	1.8227	4.188	1
chr1	60080000	60120000	1.5199	2.4625	0
chr1	60120000	60160000	1.2802	1.4735	0
chr1	60160000	60200000	1.0485	0.8056	0
chr1	60200000	60240000	1.1893	1.1795	0
chr1	60240000	60280000	0.9004	0.5098	0
chr1	60280000	60320000	0.8585	0.4425	0
chr1	60320000	60360000	0.9865	0.6702	0
chr1	60360000	60400000	0.9021	0.5126	0
chr1	60400000	60440000	0.8587	0.4428	0
chr1	60440000	60480000	0.8278	0.3974	0
chr1	60480000	60520000	0.8341	0.4064	0
chr1	60520000	60560000	0.7865	0.3422	0
chr1	60560000	60600000	0.7534	0.3022	0
chr1	60600000	60640000	0.7669	0.3181	0
chr1	60640000	60680000	0.7537	0.3026	0
chr1	60680000	60720000	0.9593	0.6162	0
chr1	60720000	60760000	0.8154	0.3802	0
chr1	60760000	60800000	0.6899	0.2353	0
chr1	60800000	60840000	0.8048	0.366	0
chr1	60840000	60880000	0.7532	0.302	0
chr1	60880000	60920000	0.7115	0.2567	0
chr1	60920000	60960000	0.7038	0.2489	0
chr1	60960000	61000000	0.8607	0.4459	0
chr1	61000000	61040000	0.6303	0.1834	0
chr1	61040000	61080000	0.69	0.2354	0
chr1	61080000	61120000	0.7411	0.2883	0
chr1	61120000	61160000	0.6347	0.1869	0
chr1	61160000	61200000	0.8284	0.3983	0
chr1	61200000	61240000	0.8419	0.4177	0
chr1	61240000	61280000	0.9035	0.515	0
chr1	61280000	61320000	0.7685	0.32	0
chr1	61320000	61360000	0.8068	0.3686	0
chr1	61360000	61400000	0.7495	0.2978	0
chr1	61400000	61440000	0.7657	0.3167	0
chr1	61440000	61480000	0.9934	0.6845	0
chr1	61480000	61520000	1.0595	0.8314	0
chr1	61520000	61560000	1.1117	0.9616	0
chr1	61560000	61600000	1.1257	0.9988	0
chr1	61600000	61640000	1.1087	0.9538	0
chr1	61640000	61680000	1.5267	2.4953	0
chr1	61680000	61720000	1.2422	1.3454	0
chr1	61720000	61760000	0.9579	0.6135	0
chr1	61760000	61800000	1.1967	1.2019	0
chr1	61800000	61840000	1.1474	1.0582	0
chr1	61840000	61880000	1.1491	1.0629	0
chr1	61880000	61920000	0.9791	0.6552	0
chr1	61920000	61960000	0.9817	0.6605	0
chr1	61960000	62000000	1.0684	0.8527	0
chr1	62000000	62040000	0.8493	0.4286	0
chr1	62040000	62080000	1.1316	1.0147	0
chr1	62080000	62120000	1.0964	0.9221	0
chr1	62120000	62160000	1.0698	0.8561	0
chr1	62160000	62200000	0.6105	0.1683	0
chr1	62200000	62240000	0.7487	0.2968	0
chr1	62240000	62280000	0.887	0.4875	0
chr1	62280000	62320000	0.9234	0.5496	0
chr1	62320000	62360000	0.7858	0.3413	0
chr1	62360000	62400000	0.6594	0.2075	0
chr1	62400000	62440000	0.712	0.2572	0
chr1	62440000	62480000	0.7533	0.3021	0
chr1	62480000	62520000	0.6064	0.1652	0
chr1	62520000	62560000	0.6839	0.2297	0
chr1	62560000	62600000	0.7643	0.315	0
chr1	62600000	62640000	0.6767	0.223	0
chr1	62640000	62680000	0.5161	0.1089	0
chr1	62680000	62720000	0.6126	0.1698	0
chr1	62720000	62760000	0.6303	0.1834	0
chr1	62760000	62800000	0.8029	0.3634	0
chr1	62800000	62840000	0.6891	0.2346	0
chr1	62840000	62880000	0.7211	0.2666	0
chr1	62880000	62920000	0.9537	0.6054	0
chr1	62920000	62960000	1.0422	0.791	0
chr1	62960000	63000000	1.4299	2.0536	0
chr1	63000000	63040000	1.5123	2.4262	0
chr1	63040000	63080000	1.54	2.5602	0
chr1	63080000	63120000	1.6454	3.1111	1
chr1	63120000	63160000	1.4522	2.1506	0
chr1	63160000	63200000	1.0032	0.705	0
chr1	63240000	63280000	0.869	0.4587	0
chr1	63280000	63320000	1.0218	0.7452	0
chr1	63320000	63360000	1.0672	0.8498	0
chr1	63360000	63400000	1.0438	0.7947	0
chr1	63400000	63440000	1.1056	0.9457	0
chr1	63440000	63480000	1.1073	0.9501	0
chr1	63480000	63520000	1.1543	1.0776	0
chr1	63520000	63560000	1.4192	2.008	0
chr1	63560000	63600000	1.0579	0.8276	0
chr1	63600000	63640000	1.1502	1.066	0
chr1	63640000	63680000	1.2424	1.3461	0
chr1	63680000	63720000	0.8625	0.4486	0
chr1	63720000	63760000	0.8103	0.3733	0
chr1	63760000	63800000	0.9811	0.6593	0
chr1	63800000	63840000	0.9657	0.6286	0
chr1	63840000	63880000	0.9932	0.684	0
chr1	63880000	63920000	1.0378	0.781	0
chr1	63920000	63960000	1.0774	0.8746	0
chr1	63960000	64000000	0.959	0.6156	0
chr1	64000000	64040000	0.8846	0.4836	0
chr1	64040000	64080000	1.1429	1.0457	0
chr1	64080000	64120000	1.2408	1.3408	0
chr1	64120000	64160000	1.1268	1.0017	0
chr1	64160000	64200000	1.7411	3.6687	1
chr1	64200000	64240000	1.6879	3.3519	1
chr1	64240000	64280000	1.5026	2.3803	0
chr1	64280000	64320000	1.599	2.8605	0
chr1	64320000	64360000	1.8505	4.3743	1
chr1	64360000	64400000	1.637	3.0648	1
chr1	64400000	64440000	1.7122	3.4945	1
chr1	64440000	64480000	1.654	3.159	1
chr1	64480000	64520000	1.611	2.9241	0
chr1	64520000	64560000	1.6773	3.2908	1
chr1	64560000	64600000	1.5443	2.5814	0
chr1	64600000	64640000	1.0163	0.7331	0
chr1	64640000	64680000	0.9638	0.6249	0
chr1	64680000	64720000	1.1804	1.153	0
chr1	64720000	64760000	0.7487	0.2968	0
chr1	64760000	64800000	0.7381	0.285	0
chr1	64800000	64840000	0.8439	0.4206	0
chr1	64840000	64880000	1.0012	0.7008	0
chr1	64880000	64920000	0.9009	0.5106	0
chr1	64920000	64960000	1.3162	1.6019	0
chr1	64960000	65000000	1.1096	0.9561	0
chr1	65000000	65040000	1.3093	1.5767	0
chr1	65040000	65080000	1.14	1.0377	0
chr1	65080000	65120000	1.3254	1.6358	0
chr1	65120000	65160000	1.2852	1.4909	0
chr1	65160000	65200000	1.1976	1.2046	0
chr1	65200000	65240000	0.783	0.3378	0
chr1	65240000	65280000	1.2304	1.3072	0
chr1	65280000	65320000	1.2517	1.3767	0
chr1	65320000	65360000	1.2678	1.4309	0
chr1	65360000	65400000	0.9296	0.5607	0
chr1	65400000	65440000	1.0807	0.8827	0
chr1	65440000	65480000	1.0456	0.7988	0
chr1	65480000	65520000	0.8764	0.4704	0
chr1	65520000	65560000	0.9833	0.6637	0
chr1	65560000	65600000	0.6246	0.1789	0
chr1	65600000	65640000	1.0882	0.9014	0
chr1	65640000	65680000	0.9654	0.628	0
chr1	65680000	65720000	1.2179	1.2674	0
chr1	65720000	65760000	1.0843	0.8917	0
chr1	65760000	65800000	0.9516	0.6015	0
chr1	65800000	65840000	1.1768	1.1424	0
chr1	65840000	65880000	1.1042	0.9421	0
chr1	65880000	65920000	1.1646	1.1069	0
chr1	65920000	65960000	1.1563	1.0832	0
chr1	65960000	66000000	1.0372	0.7796	0
chr1	66000000	66040000	0.7474	0.2954	0
chr1	66040000	66080000	0.7759	0.329	0
chr1	66080000	66120000	0.7207	0.2662	0
chr1	66120000	66160000	1.0368	0.7787	0
chr1	66160000	66200000	0.7685	0.32	0
chr1	66200000	66240000	0.9457	0.5903	0
chr1	66240000	66280000	1.4054	1.9502	0
chr1	66280000	66320000	0.961	0.6195	0
chr1	66320000	66360000	1.2476	1.3631	0
chr1	66360000	66400000	1.15	1.0655	0
chr1	66400000	66440000	0.9951	0.688	0
chr1	66440000	66480000	0.9835	0.6641	0
chr1	66480000	66520000	1.0622	0.8378	0
chr1	66520000	66560000	1.0316	0.767	0
chr1	66560000	66600000	0.9074	0.5217	0
chr1	66600000	66640000	1.0238	0.7496	0
chr1	66640000	66680000	0.9782	0.6534	0
chr1	66680000	66720000	1.1638	1.1046	0
chr1	66720000	66760000	1.8497	4.3689	1
chr1	66760000	66800000	1.4782	2.2673	0
chr1	66800000	66840000	1.7239	3.5644	1
chr1	66840000	66880000	1.7377	3.6479	1
chr1	66880000	66920000	1.7682	3.8366	1
chr1	66920000	66960000	1.6055	2.8949	0
chr1	66960000	67000000	1.8244	4.1993	1
chr1	67000000	67040000	1.4319	2.0622	0
chr1	67040000	67080000	1.5497	2.6082	0
chr1	67080000	67120000	1.2211	1.2775	0
chr1	67120000	67160000	1.2439	1.351	0
chr1	67160000	67200000	1.2601	1.4048	0
chr1	67200000	67240000	0.8918	0.4954	0
chr1	67240000	67280000	0.9779	0.6528	0
chr1	67280000	67320000	0.8755	0.469	0
chr1	67320000	67360000	1.1381	1.0324	0
chr1	67360000	67400000	1.2678	1.4309	0
chr1	67400000	67440000	1.4072	1.9577	0
chr1	67440000	67480000	1.5607	2.6632	0
chr1	67480000	67520000	1.4366	2.0825	0
chr1	67520000	67560000	0.7919	0.3491	0
chr1	67560000	67600000	1.2934	1.5198	0
chr1	67600000	67640000	1.2408	1.3408	0
chr1	67640000	67680000	1.1678	1.1162	0
chr1	67680000	67720000	0.8992	0.5077	0
chr1	67720000	67760000	1.0198	0.7408	0
chr1	67760000	67800000	1.1614	1.0978	0
chr1	67800000	67840000	1.165	1.1081	0
chr1	67840000	67880000	1.2653	1.4224	0
chr1	67880000	67920000	1.1269	1.002	0
chr1	67920000	67960000	1.0468	0.8016	0
chr1	67960000	68000000	1.1837	1.1628	0
chr1	68000000	68040000	1.5662	2.691	0
chr1	68040000	68080000	1.457	2.1719	0
chr1	68080000	68120000	1.6919	3.3751	1
chr1	68120000	68160000	1.4328	2.0661	0
chr1	68160000	68200000	1.6262	3.0059	1
chr1	68200000	68240000	1.9501	5.0811	1
chr1	68240000	68280000	1.6785	3.2977	1
chr1	68280000	68320000	1.6024	2.8784	0
chr1	68320000	68360000	1.7522	3.7369	1
chr1	68360000	68400000	1.5648	2.6839	0
chr1	68400000	68440000	1.3475	1.7192	0
chr1	68440000	68480000	1.0877	0.9001	0
chr1	68480000	68520000	1.2199	1.2737	0
chr1	68520000	68560000	1.0551	0.821	0
chr1	68560000	68600000	1.3546	1.7465	0
chr1	68600000	68640000	1.3879	1.8784	0
chr1	68640000	68680000	1.6301	3.0271	1
chr1	68680000	68720000	1.5816	2.7698	0
chr1	68720000	68760000	1.4732	2.2446	0
chr1	68760000	68800000	1.7696	3.8454	1
chr1	68800000	68840000	1.3817	1.8534	0
chr1	68840000	68880000	1.0768	0.8731	0
chr1	68880000	68920000	1.0857	0.8951	0
chr1	68920000	68960000	0.8423	0.4183	0
chr1	68960000	69000000	0.8159	0.3809	0
chr1	69000000	69040000	0.9114	0.5286	0
chr1	69040000	69080000	0.9094	0.5251	0
chr1	69080000	69120000	0.6832	0.229	0
chr1	69120000	69160000	0.9189	0.5417	0
chr1	69160000	69200000	0.8679	0.457	0
chr1	69200000	69240000	0.8068	0.3686	0
chr1	69240000	69280000	0.8293	0.3996	0
chr1	69280000	69320000	0.7816	0.3361	0
chr1	69320000	69360000	0.794	0.3518	0
chr1	69360000	69400000	0.7976	0.3565	0
chr1	69400000	69440000	0.8503	0.4301	0
chr1	69440000	69480000	0.6812	0.2271	0
chr1	69480000	69520000	0.7845	0.3397	0
chr1	69520000	69560000	0.8199	0.3864	0
chr1	69560000	69600000	0.7747	0.3275	0
chr1	69600000	69640000	0.855	0.4372	0
chr1	69640000	69680000	0.7461	0.2939	0
chr1	69680000	69720000	0.9483	0.5952	0
chr1	69720000	69760000	0.7338	0.2802	0
chr1	69760000	69800000	0.6733	0.2199	0
chr1	69800000	69840000	0.6761	0.2224	0
chr1	69840000	69880000	0.6943	0.2396	0
chr1	69880000	69920000	0.8651	0.4526	0
chr1	69920000	69960000	0.8422	0.4181	0
chr1	69960000	70000000	0.7289	0.2749	0
chr1	70000000	70040000	0.752	0.3006	0
chr1	70040000	70080000	0.8029	0.3634	0
chr1	70080000	70120000	0.7767	0.33	0
chr1	70120000	70160000	0.7809	0.3352	0
chr1	70160000	70200000	0.685	0.2307	0
chr1	70200000	70240000	0.8033	0.364	0
chr1	70240000	70280000	0.766	0.317	0
chr1	70280000	70320000	0.7001	0.2453	0
chr1	70320000	70360000	0.7599	0.3098	0
chr1	70360000	70400000	0.7385	0.2854	0
chr1	70400000	70440000	0.8782	0.4733	0
chr1	70440000	70480000	1.0261	0.7547	0
chr1	70480000	70520000	1.0515	0.8126	0
chr1	70520000	70560000	1.1395	1.0363	0
chr1	70560000	70600000	1.5018	2.3766	0
chr1	70600000	70640000	1.253	1.381	0
chr1	70640000	70680000	1.4692	2.2265	0
chr1	70680000	70720000	1.18	1.1518	0
chr1	70720000	70760000	1.2221	1.2807	0
chr1	70760000	70800000	1.1508	1.0677	0
chr1	70800000	70840000	0.8916	0.4951	0
chr1	70840000	70880000	0.9232	0.5493	0
chr1	70880000	70920000	0.8534	0.4348	0
chr1	70920000	70960000	0.7319	0.2782	0
chr1	70960000	71000000	0.572	0.1416	0
chr1	71000000	71040000	0.5961	0.1579	0
chr1	71040000	71080000	0.6298	0.183	0
chr1	71080000	71120000	0.6526	0.2017	0
chr1	71120000	71160000	0.5257	0.1141	0
chr1	71160000	71200000	0.7636	0.3142	0
chr1	71200000	71240000	0.7391	0.2861	0
chr1	71240000	71280000	0.697	0.2422	0
chr1	71280000	71320000	0.875	0.4682	0
chr1	71320000	71360000	0.9208	0.545	0
chr1	71360000	71400000	0.7565	0.3058	0
chr1	71400000	71440000	0.7397	0.2867	0
chr1	71440000	71480000	0.6088	0.167	0
chr1	71480000	71520000	0.7788	0.3326	0
chr1	71520000	71560000	0.53	0.1164	0
chr1	71560000	71600000	0.7846	0.3398	0
chr1	71600000	71640000	0.5639	0.1364	0
chr1	71640000	71680000	0.7123	0.2575	0
chr1	71680000	71720000	0.6504	0.1998	0
chr1	71720000	71760000	0.7351	0.2817	0
chr1	71760000	71800000	0.8531	0.4343	0
chr1	71800000	71840000	0.8529	0.434	0
chr1	71840000	71880000	0.8394	0.4141	0
chr1	71880000	71920000	0.8479	0.4265	0
chr1	71920000	71960000	0.7423	0.2896	0
chr1	71960000	72000000	0.7044	0.2495	0
chr1	72000000	72040000	0.8676	0.4565	0
chr1	72040000	72080000	0.8538	0.4354	0
chr1	72080000	72120000	0.8363	0.4096	0
chr1	72120000	72160000	0.7317	0.278	0
chr1	72160000	72200000	0.8707	0.4614	0
chr1	72200000	72240000	0.7773	0.3307	0
chr1	72240000	72280000	0.7157	0.261	0
chr1	72280000	72320000	0.8577	0.4413	0
chr1	72320000	72360000	0.7448	0.2924	0
chr1	72360000	72400000	0.8603	0.4452	0
chr1	72400000	72440000	0.8887	0.4903	0
chr1	72440000	72480000	0.8673	0.4561	0
chr1	72480000	72520000	0.846	0.4237	0
chr1	72520000	72560000	0.7401	0.2872	0
chr1	72560000	72600000	0.7152	0.2605	0
chr1	72600000	72640000	0.8615	0.4471	0
chr1	72640000	72680000	0.9772	0.6514	0
chr1	72680000	72720000	0.6774	0.2236	0
chr1	72720000	72760000	0.9216	0.5464	0
chr1	72760000	72800000	0.7208	0.2663	0
chr1	72800000	72840000	1.0572	0.8259	0
chr1	72840000	72880000	0.8632	0.4497	0
chr1	72880000	72920000	0.8381	0.4122	0
chr1	72920000	72960000	0.9689	0.6349	0
chr1	72960000	73000000	0.8604	0.4454	0
chr1	73000000	73040000	0.8151	0.3798	0
chr1	73040000	73080000	0.8551	0.4373	0
chr1	73080000	73120000	0.7355	0.2821	0
chr1	73120000	73160000	0.6425	0.1932	0
chr1	73160000	73200000	0.8079	0.3701	0
chr1	73200000	73240000	0.6568	0.2053	0
chr1	73240000	73280000	0.8062	0.3678	0
chr1	73280000	73320000	0.7091	0.2543	0
chr1	73320000	73360000	0.6997	0.2449	0
chr1	73360000	73400000	0.4582	0.0817	0
chr1	73400000	73440000	0.6995	0.2447	0
chr1	73440000	73480000	0.8865	0.4867	0
chr1	73480000	73520000	0.6087	0.1669	0
chr1	73520000	73560000	0.7552	0.3043	0
chr1	73560000	73600000	0.6026	0.1625	0
chr1	73600000	73640000	0.4856	0.0938	0
chr1	73640000	73680000	0.6179	0.1738	0
chr1	73680000	73720000	0.68	0.226	0
chr1	73720000	73760000	0.6993	0.2445	0
chr1	73760000	73800000	0.7195	0.265	0
chr1	73800000	73840000	0.5762	0.1443	0
chr1	73840000	73880000	0.6291	0.1824	0
chr1	73880000	73920000	0.7081	0.2532	0
chr1	73920000	73960000	0.6021	0.1621	0
chr1	73960000	74000000	0.6446	0.195	0
chr1	74000000	74040000	0.6048	0.1641	0
chr1	74040000	74080000	0.483	0.0926	0
chr1	74080000	74120000	0.5824	0.1484	0
chr1	74120000	74160000	0.5254	0.1139	0
chr1	74160000	74200000	0.6055	0.1646	0
chr1	74200000	74240000	0.6458	0.196	0
chr1	74240000	74280000	0.657	0.2054	0
chr1	74280000	74320000	0.6487	0.1984	0
chr1	74320000	74360000	0.6915	0.2369	0
chr1	74360000	74400000	0.6108	0.1685	0
chr1	74400000	74440000	0.6732	0.2198	0
chr1	74440000	74480000	0.6721	0.2188	0
chr1	74480000	74520000	0.6377	0.1893	0
chr1	74520000	74560000	0.7342	0.2807	0
chr1	74560000	74600000	0.8015	0.3616	0
chr1	74600000	74640000	0.8563	0.4391	0
chr1	74640000	74680000	1.0083	0.7159	0
chr1	74680000	74720000	0.9185	0.541	0
chr1	74720000	74760000	0.9605	0.6185	0
chr1	74760000	74800000	0.9559	0.6097	0
chr1	74800000	74840000	0.8874	0.4882	0
chr1	74840000	74880000	0.978	0.653	0
chr1	74880000	74920000	0.8786	0.4739	0
chr1	74920000	74960000	0.9233	0.5494	0
chr1	74960000	75000000	0.9458	0.5905	0
chr1	75000000	75040000	0.7355	0.2821	0
chr1	75040000	75080000	0.5115	0.1065	0
chr1	75080000	75120000	0.7328	0.2791	0
chr1	75120000	75160000	0.6232	0.1778	0
chr1	75160000	75200000	0.6254	0.1796	0
chr1	75200000	75240000	0.6936	0.2389	0
chr1	75240000	75280000	0.6844	0.2301	0
chr1	75280000	75320000	0.9007	0.5103	0
chr1	75320000	75360000	0.6053	0.1644	0
chr1	75360000	75400000	0.6611	0.209	0
chr1	75400000	75440000	0.7644	0.3151	0
chr1	75440000	75480000	0.8433	0.4197	0
chr1	75480000	75520000	0.8587	0.4428	0
chr1	75520000	75560000	0.7501	0.2984	0
chr1	75560000	75600000	0.683	0.2288	0
chr1	75600000	75640000	0.6798	0.2258	0
chr1	75640000	75680000	0.5576	0.1325	0
chr1	75680000	75720000	0.6339	0.1863	0
chr1	75720000	75760000	0.5147	0.1082	0
chr1	75760000	75800000	0.5935	0.156	0
chr1	75800000	75840000	0.7176	0.263	0
chr1	75840000	75880000	0.6146	0.1713	0
chr1	75880000	75920000	0.8546	0.4366	0
chr1	75920000	75960000	0.6131	0.1702	0
chr1	75960000	76000000	0.7702	0.3221	0
chr1	76000000	76040000	0.6693	0.2163	0
chr1	76040000	76080000	0.5676	0.1388	0
chr1	76080000	76120000	0.5324	0.1178	0
chr1	76120000	76160000	0.5237	0.113	0
chr1	76160000	76200000	0.6687	0.2157	0
chr1	76200000	76240000	0.6121	0.1694	0
chr1	76240000	76280000	0.7456	0.2933	0
chr1	76320000	76360000	0.6839	0.2297	0
chr1	76360000	76400000	0.9406	0.5808	0
chr1	76400000	76440000	0.7703	0.3222	0
chr1	76440000	76480000	1.0883	0.9017	0
chr1	76480000	76520000	0.9932	0.684	0
chr1	76520000	76560000	0.9072	0.5213	0
chr1	76560000	76600000	0.9693	0.6357	0
chr1	76600000	76640000	1.037	0.7792	0
chr1	76640000	76680000	0.8811	0.4779	0
chr1	76680000	76720000	1.0548	0.8203	0
chr1	76720000	76760000	0.799	0.3583	0
chr1	76760000	76800000	0.8284	0.3983	0
chr1	76800000	76840000	1.0365	0.778	0
chr1	76840000	76880000	0.8742	0.4669	0
chr1	76880000	76920000	0.9806	0.6582	0
chr1	76920000	76960000	1.1383	1.033	0
chr1	76960000	77000000	0.9198	0.5432	0
chr1	77000000	77040000	0.9309	0.5631	0
chr1	77040000	77080000	1.01	0.7195	0
chr1	77080000	77120000	0.9255	0.5534	0
chr1	77120000	77160000	0.9717	0.6404	0
chr1	77160000	77200000	0.9186	0.5411	0
chr1	77200000	77240000	0.824	0.3921	0
chr1	77240000	77280000	0.9036	0.5152	0
chr1	77280000	77320000	1.1596	1.0926	0
chr1	77320000	77360000	0.9053	0.5181	0
chr1	77360000	77400000	1.2352	1.3226	0
chr1	77400000	77440000	1.0755	0.8699	0
chr1	77440000	77480000	0.773	0.3255	0
chr1	77480000	77520000	0.7999	0.3595	0
chr1	77520000	77560000	0.955	0.6079	0
chr1	77560000	77600000	0.8272	0.3966	0
chr1	77600000	77640000	1.0046	0.708	0
chr1	77640000	77680000	1.137	1.0294	0
chr1	77680000	77720000	1.3426	1.7004	0
chr1	77720000	77760000	1.5727	2.7241	0
chr1	77760000	77800000	1.4236	2.0267	0
chr1	77800000	77840000	1.7772	3.8934	1
chr1	77840000	77880000	1.7086	3.4731	1
chr1	77880000	77920000	1.6291	3.0216	1
chr1	77920000	77960000	1.5306	2.5142	0
chr1	77960000	78000000	1.4595	2.183	0
chr1	78000000	78040000	1.7442	3.6877	1
chr1	78040000	78080000	1.4269	2.0408	0
chr1	78080000	78120000	1.3877	1.8776	0
chr1	78120000	78160000	1.4682	2.222	0
chr1	78160000	78200000	1.0387	0.783	0
chr1	78200000	78240000	1.5504	2.6117	0
chr1	78240000	78280000	1.5089	2.4101	0
chr1	78280000	78320000	1.4941	2.3406	0
chr1	78320000	78360000	1.264	1.418	0
chr1	78360000	78400000	1.701	3.4283	1
chr1	78400000	78440000	1.6636	3.2129	1
chr1	78440000	78480000	1.461	2.1897	0
chr1	78480000	78520000	1.2876	1.4993	0
chr1	78520000	78560000	1.2786	1.4679	0
chr1	78560000	78600000	1.4055	1.9506	0
chr1	78600000	78640000	1.2192	1.2715	0
chr1	78640000	78680000	1.2615	1.4095	0
chr1	78680000	78720000	1.1527	1.0731	0
chr1	78720000	78760000	1.3689	1.8024	0
chr1	78760000	78800000	1.2348	1.3213	0
chr1	78800000	78840000	1.7493	3.719	1
chr1	78840000	78880000	1.0982	0.9267	0
chr1	78880000	78920000	1.2447	1.3536	0
chr1	78920000	78960000	1.2549	1.3874	0
chr1	78960000	79000000	1.1843	1.1646	0
chr1	79000000	79040000	1.0634	0.8407	0
chr1	79040000	79080000	1.3841	1.8631	0
chr1	79080000	79120000	1.1271	1.0025	0
chr1	79120000	79160000	0.9648	0.6269	0
chr1	79160000	79200000	0.9239	0.5505	0
chr1	79200000	79240000	1.069	0.8541	0
chr1	79240000	79280000	1.0592	0.8307	0
chr1	79280000	79320000	1.2183	1.2687	0
chr1	79320000	79360000	0.9208	0.545	0
chr1	79360000	79400000	1.0762	0.8717	0
chr1	79400000	79440000	1.2648	1.4207	0
chr1	79440000	79480000	1.2316	1.311	0
chr1	79480000	79520000	1.314	1.5938	0
chr1	79520000	79560000	1.1962	1.2004	0
chr1	79560000	79600000	1.2955	1.5272	0
chr1	79600000	79640000	1.0297	0.7627	0
chr1	79640000	79680000	1.0562	0.8236	0
chr1	79680000	79720000	0.8718	0.4631	0
chr1	79720000	79760000	1.0618	0.8369	0
chr1	79760000	79800000	1.0652	0.845	0
chr1	79800000	79840000	0.9096	0.5254	0
chr1	79840000	79880000	0.9237	0.5502	0
chr1	79880000	79920000	0.9377	0.5755	0
chr1	79920000	79960000	0.8513	0.4316	0
chr1	79960000	80000000	0.8067	0.3685	0
chr1	80000000	80040000	0.6817	0.2276	0
chr1	80040000	80080000	0.7977	0.3566	0
chr1	80080000	80120000	0.8374	0.4112	0
chr1	80120000	80160000	0.8034	0.3641	0
chr1	80160000	80200000	1.0063	0.7116	0
chr1	80200000	80240000	0.854	0.4357	0
chr1	80240000	80280000	0.8466	0.4246	0
chr1	80280000	80320000	1.1962	1.2004	0
chr1	80320000	80360000	0.8643	0.4514	0
chr1	80360000	80400000	0.9817	0.6605	0
chr1	80400000	80440000	0.9225	0.548	0
chr1	80440000	80480000	0.9659	0.629	0
chr1	80480000	80520000	0.9473	0.5933	0
chr1	80520000	80560000	0.8633	0.4499	0
chr1	80560000	80600000	0.727	0.2729	0
chr1	80600000	80640000	0.7756	0.3286	0
chr1	80640000	80680000	0.7656	0.3165	0
chr1	80680000	80720000	0.7338	0.2802	0
chr1	80720000	80760000	0.7514	0.2999	0
chr1	80760000	80800000	0.6768	0.2231	0
chr1	80800000	80840000	0.674	0.2205	0
chr1	80840000	80880000	0.5702	0.1404	0
chr1	80880000	80920000	0.7099	0.2551	0
chr1	80920000	80960000	0.6717	0.2184	0
chr1	80960000	81000000	0.6815	0.2274	0
chr1	81000000	81040000	0.7315	0.2777	0
chr1	81040000	81080000	0.6962	0.2414	0
chr1	81080000	81120000	0.7057	0.2508	0
chr1	81120000	81160000	0.881	0.4778	0
chr1	81160000	81200000	0.6661	0.2134	0
chr1	81200000	81240000	0.5222	0.1122	0
chr1	81240000	81280000	0.61	0.1679	0
chr1	81280000	81320000	0.8468	0.4249	0
chr1	81320000	81360000	0.7509	0.2994	0
chr1	81360000	81400000	0.8286	0.3986	0
chr1	81400000	81440000	0.7746	0.3274	0
chr1	81440000	81480000	0.8486	0.4276	0
chr1	81480000	81520000	0.9622	0.6218	0
chr1	81520000	81560000	0.8964	0.503	0
chr1	81560000	81600000	0.9519	0.602	0
chr1	81600000	81640000	0.9419	0.5833	0
chr1	81640000	81680000	1.0331	0.7703	0
chr1	81680000	81720000	0.8646	0.4519	0
chr1	81720000	81760000	0.8786	0.4739	0
chr1	81760000	81800000	0.8365	0.4099	0
chr1	81800000	81840000	0.8011	0.3611	0
chr1	81840000	81880000	0.8478	0.4264	0
chr1	81880000	81920000	0.8763	0.4702	0
chr1	81920000	81960000	0.8986	0.5067	0
chr1	81960000	82000000	0.785	0.3403	0
chr1	82000000	82040000	0.8871	0.4877	0
chr1	82040000	82080000	0.8574	0.4408	0
chr1	82080000	82120000	0.9109	0.5277	0
chr1	82120000	82160000	1.0616	0.8364	0
chr1	82160000	82200000	0.9376	0.5753	0
chr1	82200000	82240000	0.9913	0.6801	0
chr1	82240000	82280000	0.8169	0.3823	0
chr1	82280000	82320000	1.0166	0.7338	0
chr1	82320000	82360000	0.8789	0.4744	0
chr1	82360000	82400000	0.8229	0.3906	0
chr1	82400000	82440000	0.8619	0.4477	0
chr1	82440000	82480000	0.732	0.2783	0
chr1	82480000	82520000	0.7973	0.3561	0
chr1	82520000	82560000	0.7142	0.2595	0
chr1	82560000	82600000	0.6893	0.2348	0
chr1	82600000	82640000	0.753	0.3018	0
chr1	82640000	82680000	0.869	0.4587	0
chr1	82680000	82720000	0.6456	0.1958	0
chr1	82720000	82760000	0.7956	0.3539	0
chr1	82760000	82800000	0.801	0.3609	0
chr1	82800000	82840000	0.7538	0.3027	0
chr1	82840000	82880000	0.7948	0.3528	0
chr1	82880000	82920000	0.9204	0.5443	0
chr1	82920000	82960000	0.8514	0.4318	0
chr1	82960000	83000000	0.6731	0.2197	0
chr1	83000000	83040000	0.7302	0.2763	0
chr1	83040000	83080000	0.7721	0.3244	0
chr1	83080000	83120000	0.7489	0.2971	0
chr1	83120000	83160000	0.7456	0.2933	0
chr1	83160000	83200000	0.6381	0.1896	0
chr1	83200000	83240000	0.7436	0.2911	0
chr1	83240000	83280000	0.6351	0.1872	0
chr1	83280000	83320000	0.7737	0.3263	0
chr1	83320000	83360000	0.7775	0.331	0
chr1	83360000	83400000	0.7771	0.3305	0
chr1	83400000	83440000	0.7127	0.2579	0
chr1	83440000	83480000	0.7261	0.2719	0
chr1	83480000	83520000	0.66	0.208	0
chr1	83520000	83560000	0.4743	0.0887	0
chr1	83560000	83600000	0.5035	0.1025	0
chr1	83960000	84000000	0.6304	0.1835	0
chr1	84000000	84040000	0.6108	0.1685	0
chr1	84040000	84080000	0.8092	0.3718	0
chr1	84080000	84120000	0.7945	0.3525	0
chr1	84120000	84160000	0.8164	0.3816	0
chr1	84160000	84200000	0.7348	0.2813	0
chr1	84200000	84240000	0.7027	0.2478	0
chr1	84240000	84280000	0.7382	0.2851	0
chr1	84280000	84320000	0.5591	0.1334	0
chr1	84320000	84360000	0.5766	0.1446	0
[truncated: 61,924 more rows]

## Sheet: (B) Super-enhancers
chr1	1292107	1297988	1_MACS_peak_7_lociStitched	424
chr1	8175688	8198740	7_MACS_peak_51_lociStitched	403
chr1	8260090	8299780	6_MACS_peak_62_lociStitched	136
chr1	8455453	8483770	3_MACS_peak_65_lociStitched	281
chr1	8500862	8525691	4_MACS_peak_72_lociStitched	305
chr1	12506590	12539916	5_MACS_peak_111_lociStitched	393
chr1	16470299	16483082	2_MACS_peak_142_lociStitched	321
chr1	19752258	19776293	4_MACS_peak_168_lociStitched	382
chr1	21643088	21670213	4_MACS_peak_190_lociStitched	313
chr1	23880142	23912765	4_MACS_peak_213_lociStitched	148
chr1	26014997	26042312	8_MACS_peak_240_lociStitched	103
chr1	27097371	27115945	2_MACS_peak_253_lociStitched	334
chr1	32409358	32422477	3_MACS_peak_299_lociStitched	433
chr1	36837566	36854045	2_MACS_peak_344_lociStitched	369
chr1	38460567	38482337	4_MACS_peak_355_lociStitched	253
chr1	45272108	45286429	2_MACS_peak_415_lociStitched	307
chr1	54789366	54803315	2_MACS_peak_464_lociStitched	402
chr1	55891898	55912574	4_MACS_peak_474_lociStitched	454
chr1	55968480	55987710	4_MACS_peak_476_lociStitched	439
chr1	56159553	56191525	6_MACS_peak_488_lociStitched	34
chr1	60195137	60217021	3_MACS_peak_522_lociStitched	275
chr1	66997316	67031131	7_MACS_peak_545_lociStitched	93
chr1	85778981	85809769	5_MACS_peak_622_lociStitched	429
chr1	86033746	86050144	2_MACS_peak_629_lociStitched	116
chr1	86071811	86079642	2_MACS_peak_631_lociStitched	383
chr1	95086964	95115430	4_MACS_peak_699_lociStitched	336
chr1	95191016	95222575	6_MACS_peak_702_lociStitched	489
chr1	101164882	101203282	7_MACS_peak_747_lociStitched	486
chr1	145091326	145098432	2_MACS_peak_852_lociStitched	479
chr1	145112193	145145464	5_MACS_peak_855_lociStitched	161
chr1	150122385	150136597	5_MACS_peak_883_lociStitched	267
chr1	150532347	150552203	3_MACS_peak_894_lociStitched	213
chr1	154940674	154947086	1_MACS_peak_950_lociStitched	372
chr1	155938017	155954683	2_MACS_peak_972_lociStitched	151
chr1	156083443	156100805	5_MACS_peak_976_lociStitched	98
chr1	156468423	156476098	2_MACS_peak_980_lociStitched	459
chr1	157961943	157992070	4_MACS_peak_987_lociStitched	33
chr1	162599144	162605851	1_MACS_peak_1016_lociStitched	449
chr1	164528447	164572853	5_MACS_peak_1019_lociStitched	434
chr1	165863818	165870903	1_MACS_peak_1032_lociStitched	362
chr1	171079222	171112765	7_MACS_peak_1048_lociStitched	378
chr1	172871402	172921776	11_MACS_peak_1084_lociStitched	171
chr1	180063011	180102265	8_MACS_peak_1113_lociStitched	149
chr1	180119398	180128350	2_MACS_peak_1122_lociStitched	418
chr1	201462670	201474034	4_MACS_peak_1200_lociStitched	476
chr1	201865158	201917270	7_MACS_peak_1219_lociStitched	76
chr1	202544896	202560601	4_MACS_peak_1228_lociStitched	237
chr1	204262606	204291689	3_MACS_peak_1251_lociStitched	371
chr1	205252877	205284629	5_MACS_peak_1260_lociStitched	85
chr1	223886918	223919928	8_MACS_peak_1355_lociStitched	106
chr1	230218730	230250557	4_MACS_peak_1405_lociStitched	390
chr1	234735937	234755823	5_MACS_peak_1433_lociStitched	140
chr1	234856052	234862877	1_MACS_peak_1435_lociStitched	440
chr1	235096504	235134482	8_MACS_peak_1440_lociStitched	73
chr10	3817483	3827494	2_MACS_peak_1528_lociStitched	298
chr10	17027069	17052381	4_MACS_peak_1601_lociStitched	413
chr10	17241050	17273950	5_MACS_peak_1612_lociStitched	238
chr10	45472824	45492828	4_MACS_peak_1742_lociStitched	230
chr10	63787271	63860904	13_MACS_peak_1826_lociStitched	10
chr10	63886960	63899331	3_MACS_peak_1831_lociStitched	446
chr10	63984174	64006567	7_MACS_peak_1837_lociStitched	111
chr10	74019081	74037005	3_MACS_peak_1882_lociStitched	302
chr10	80895812	80921442	5_MACS_peak_1941_lociStitched	119
chr10	81181574	81212993	5_MACS_peak_1953_lociStitched	239
chr10	90638976	90654229	6_MACS_peak_1986_lociStitched	409
chr10	93347502	93374361	5_MACS_peak_2014_lociStitched	232
chr10	95217716	95240340	7_MACS_peak_2033_lociStitched	155
chr10	103872672	103883054	2_MACS_peak_2104_lociStitched	234
chr10	104385718	104407752	3_MACS_peak_2110_lociStitched	142
chr10	120967154	120983217	2_MACS_peak_2177_lociStitched	412
chr10	121160099	121176045	4_MACS_peak_2184_lociStitched	355
chr11	309865	321449	2_MACS_peak_2223_lociStitched	264
chr11	8729935	8745347	3_MACS_peak_2274_lociStitched	174
chr11	8828413	8862582	4_MACS_peak_2278_lociStitched	188
chr11	9778900	9826493	6_MACS_peak_2297_lociStitched	42
chr11	10322152	10349073	4_MACS_peak_2309_lociStitched	125
chr11	10611206	10629673	3_MACS_peak_2322_lociStitched	217
chr11	10676517	10697305	4_MACS_peak_2326_lociStitched	200
chr11	10711876	10732670	2_MACS_peak_2328_lociStitched	352
chr11	12087365	12110334	3_MACS_peak_2344_lociStitched	309
chr11	12177651	12198478	5_MACS_peak_2353_lociStitched	391
chr11	12304926	12311176	1_MACS_peak_2358_lociStitched	327
chr11	12417838	12437366	4_MACS_peak_2361_lociStitched	286
chr11	12550235	12579142	3_MACS_peak_2369_lociStitched	256
chr11	29181049	29208712	4_MACS_peak_2477_lociStitched	408
chr11	29302819	29356968	12_MACS_peak_2484_lociStitched	64
chr11	35159944	35215127	7_MACS_peak_2515_lociStitched	37
chr11	46299134	46322206	4_MACS_peak_2553_lociStitched	41
chr11	61721504	61741852	3_MACS_peak_2617_lociStitched	189
chr11	62309204	62325200	3_MACS_peak_2622_lociStitched	224
chr11	64621831	64646079	3_MACS_peak_2651_lociStitched	400
chr11	65057716	65085412	4_MACS_peak_2667_lociStitched	218
chr11	65183445	65196407	1_MACS_peak_2671_lociStitched	134
chr11	65238675	65275653	8_MACS_peak_2678_lociStitched	19
chr11	65658123	65686507	6_MACS_peak_2699_lociStitched	138
chr11	66080439	66096547	2_MACS_peak_2707_lociStitched	266
chr11	67119918	67140052	2_MACS_peak_2724_lociStitched	450
chr11	68774906	68783295	1_MACS_peak_2739_lociStitched	297
chr11	71748667	71754197	1_MACS_peak_2762_lociStitched	389
chr11	73017454	73046623	4_MACS_peak_2775_lociStitched	150
chr11	75265722	75277326	3_MACS_peak_2798_lociStitched	181
chr11	78495137	78524414	7_MACS_peak_2824_lociStitched	48
chr11	95887116	95902847	4_MACS_peak_2895_lociStitched	465
chr11	96039248	96076987	7_MACS_peak_2904_lociStitched	226
chr11	101979973	101991333	2_MACS_peak_2924_lociStitched	501
chr11	111603345	111618416	2_MACS_peak_2982_lociStitched	333
chr11	117068130	117090842	2_MACS_peak_3012_lociStitched	182
chr11	118478098	118494474	6_MACS_peak_3024_lociStitched	173
chr11	118779365	118796603	3_MACS_peak_3030_lociStitched	79
chr11	123033534	123066928	5_MACS_peak_3094_lociStitched	55
chr11	130269984	130305104	4_MACS_peak_3135_lociStitched	172
chr12	2352397	2378411	4_MACS_peak_3173_lociStitched	348
chr12	6442504	6452186	2_MACS_peak_3197_lociStitched	166
chr12	6640977	6662915	2_MACS_peak_3207_lociStitched	246
chr12	12867003	12880094	2_MACS_peak_3265_lociStitched	394
chr12	13348299	13361118	2_MACS_peak_3281_lociStitched	368
chr12	46762605	46799048	6_MACS_peak_3378_lociStitched	69
chr12	46865752	46889668	3_MACS_peak_3385_lociStitched	497
chr12	46940196	46952685	2_MACS_peak_3391_lociStitched	493
chr12	48203924	48216211	2_MACS_peak_3402_lociStitched	457
chr12	49203526	49210099	1_MACS_peak_3407_lociStitched	405
chr12	53441284	53448003	1_MACS_peak_3459_lociStitched	404
chr12	57479258	57489114	2_MACS_peak_3514_lociStitched	467
chr12	57520767	57547534	4_MACS_peak_3520_lociStitched	167
chr12	58281067	58293479	2_MACS_peak_3536_lociStitched	183
chr12	76078238	76120714	6_MACS_peak_3640_lociStitched	204
chr12	76413058	76427552	3_MACS_peak_3662_lociStitched	201
chr12	91566809	91584733	4_MACS_peak_3704_lociStitched	114
chr12	96026819	96048870	5_MACS_peak_3752_lociStitched	320
chr12	109078671	109097820	4_MACS_peak_3828_lociStitched	164
chr12	109217505	109251429	4_MACS_peak_3837_lociStitched	52
chr12	109895136	109903613	1_MACS_peak_3838_lociStitched	158
chr12	114833160	114869133	3_MACS_peak_3873_lociStitched	50
chr12	115105583	115131444	3_MACS_peak_3875_lociStitched	54
chr12	120665851	120674313	1_MACS_peak_3904_lociStitched	315
chr12	122237637	122245135	2_MACS_peak_3916_lociStitched	472
chr13	24217571	24256257	6_MACS_peak_3995_lociStitched	75
chr13	24324304	24382185	8_MACS_peak_4006_lociStitched	86
chr13	31436746	31474267	5_MACS_peak_4050_lociStitched	56
chr13	33766949	33811162	7_MACS_peak_4068_lociStitched	241
chr13	42169123	42220208	10_MACS_peak_4112_lociStitched	163
chr13	95917498	95934816	3_MACS_peak_4260_lociStitched	206
chr13	98851332	98874349	5_MACS_peak_4280_lociStitched	417
chr13	111031649	111078616	8_MACS_peak_4339_lociStitched	91
chr13	114828826	114835076	1_MACS_peak_4373_lociStitched	415
chr13	114872436	114898060	5_MACS_peak_4377_lociStitched	131
chr14	23291347	23321439	5_MACS_peak_4400_lociStitched	112
chr14	35014821	35026693	2_MACS_peak_4447_lociStitched	374
chr14	50436864	50469020	6_MACS_peak_4487_lociStitched	282
chr14	52511381	52549096	6_MACS_peak_4526_lociStitched	100
chr14	52781036	52794992	4_MACS_peak_4539_lociStitched	461
chr14	53957916	54007307	9_MACS_peak_4565_lociStitched	67
chr14	61611117	61622084	2_MACS_peak_4628_lociStitched	209
chr14	61936399	61946062	2_MACS_peak_4632_lociStitched	410
chr14	61993487	62055729	10_MACS_peak_4641_lociStitched	20
chr14	69002266	69018283	4_MACS_peak_4676_lociStitched	419
chr14	69246196	69284107	4_MACS_peak_4685_lociStitched	66
chr14	69404128	69449414	6_MACS_peak_4691_lociStitched	22
chr14	69510115	69561703	7_MACS_peak_4699_lociStitched	228
chr14	75029361	75042791	2_MACS_peak_4750_lociStitched	438
chr14	75060330	75088115	5_MACS_peak_4753_lociStitched	257
chr14	77367184	77387636	3_MACS_peak_4768_lociStitched	326
chr14	77488987	77512378	5_MACS_peak_4778_lociStitched	29
chr14	96610874	96645939	4_MACS_peak_4849_lociStitched	343
chr14	96711749	96742549	6_MACS_peak_4856_lociStitched	51
chr15	33110566	33179772	14_MACS_peak_4933_lociStitched	15
chr15	33199576	33216203	3_MACS_peak_4936_lociStitched	385
chr15	33233941	33287284	12_MACS_peak_4939_lociStitched	130
chr15	33381304	33419746	7_MACS_peak_4952_lociStitched	317
chr15	39171941	39192918	4_MACS_peak_4989_lociStitched	248
chr15	39415955	39434556	5_MACS_peak_4993_lociStitched	304
chr15	39463695	39506863	7_MACS_peak_5000_lociStitched	81
chr15	39561983	39611360	8_MACS_peak_5010_lociStitched	145
chr15	39869915	39877299	1_MACS_peak_5022_lociStitched	351
chr15	40619052	40637349	3_MACS_peak_5038_lociStitched	456
chr15	50138790	50172005	6_MACS_peak_5117_lociStitched	122
chr15	60651318	60692402	7_MACS_peak_5185_lociStitched	120
chr15	63334821	63347060	3_MACS_peak_5192_lociStitched	325
chr15	65135971	65165903	5_MACS_peak_5215_lociStitched	121
chr15	67036596	67097653	6_MACS_peak_5237_lociStitched	80
chr15	67381259	67443213	8_MACS_peak_5252_lociStitched	7
chr15	67456626	67490144	5_MACS_peak_5255_lociStitched	77
chr15	71071161	71093360	6_MACS_peak_5277_lociStitched	340
chr15	71566712	71628657	14_MACS_peak_5301_lociStitched	35
chr15	72518829	72530794	2_MACS_peak_5308_lociStitched	398
chr15	74213638	74234284	2_MACS_peak_5320_lociStitched	208
chr15	78354992	78369966	3_MACS_peak_5354_lociStitched	430
chr15	80771001	80801612	3_MACS_peak_5364_lociStitched	24
chr15	81474205	81484546	2_MACS_peak_5383_lociStitched	381
chr15	93344631	93377409	5_MACS_peak_5436_lociStitched	261
chr15	93443105	93461750	3_MACS_peak_5441_lociStitched	379
chr15	96867102	96898961	4_MACS_peak_5453_lociStitched	18
chr15	99394204	99458959	10_MACS_peak_5462_lociStitched	44
chr15	101707501	101742387	8_MACS_peak_5485_lociStitched	146
chr16	11054540	11100318	5_MACS_peak_5553_lociStitched	227
chr16	11171257	11202779	7_MACS_peak_5564_lociStitched	32
chr16	11442409	11459255	5_MACS_peak_5575_lociStitched	356
chr16	16065607	16100832	8_MACS_peak_5607_lociStitched	165
chr16	24986448	25006377	4_MACS_peak_5651_lociStitched	432
chr16	27232583	27270134	5_MACS_peak_5665_lociStitched	175
chr16	27323967	27347443	4_MACS_peak_5673_lociStitched	323
chr16	28184656	28206945	5_MACS_peak_5677_lociStitched	187
chr16	29203423	29216182	2_MACS_peak_5695_lociStitched	62
chr16	29229483	29243235	2_MACS_peak_5696_lociStitched	132
chr16	29270287	29353201	12_MACS_peak_5705_lociStitched	4
chr16	56639522	56645897	1_MACS_peak_5783_lociStitched	482
chr16	65151246	65158486	2_MACS_peak_5807_lociStitched	499
chr16	70720919	70750853	5_MACS_peak_5883_lociStitched	186
chr16	70768684	70795613	3_MACS_peak_5885_lociStitched	487
chr16	75277480	75300684	2_MACS_peak_5909_lociStitched	139
chr16	84319912	84339248	3_MACS_peak_5932_lociStitched	324
chr16	85017835	85039900	5_MACS_peak_5955_lociStitched	143
chr16	86252384	86259001	2_MACS_peak_5971_lociStitched	447
chr16	86329143	86341891	4_MACS_peak_5976_lociStitched	194
chr16	86416810	86433203	4_MACS_peak_5984_lociStitched	363
chr16	86529885	86552655	2_MACS_peak_5990_lociStitched	25
chr16	88191742	88204356	3_MACS_peak_6009_lociStitched	92
chr16	88217684	88235029	2_MACS_peak_6012_lociStitched	160
chr16	88266584	88309635	8_MACS_peak_6016_lociStitched	9
chr16	88335293	88350168	2_MACS_peak_6022_lociStitched	137
chr17	1960475	1995022	5_MACS_peak_6068_lociStitched	169
chr17	2074594	2096653	3_MACS_peak_6073_lociStitched	223
chr17	2296139	2323159	4_MACS_peak_6079_lociStitched	322
chr17	10017292	10032847	2_MACS_peak_6139_lociStitched	451
chr17	19286779	19293204	2_MACS_peak_6211_lociStitched	500
chr17	25857442	25869076	3_MACS_peak_6230_lociStitched	428
chr17	25886101	25906485	2_MACS_peak_6233_lociStitched	380
chr17	36603606	36622798	4_MACS_peak_6315_lociStitched	300
chr17	38254035	38281373	4_MACS_peak_6334_lociStitched	196
chr17	38598726	38645522	4_MACS_peak_6343_lociStitched	101
chr17	38688569	38711458	3_MACS_peak_6344_lociStitched	36
chr17	40664121	40675620	2_MACS_peak_6367_lociStitched	97
chr17	42613193	42638106	5_MACS_peak_6406_lociStitched	99
chr17	43150131	43171807	5_MACS_peak_6419_lociStitched	373
chr17	45351590	45358460	1_MACS_peak_6448_lociStitched	496
chr17	46616612	46638413	MACS_peak_6460	30
chr17	46638491	46676520	MACS_peak_6461	5
chr17	55944491	55971279	4_MACS_peak_6513_lociStitched	126
chr17	57902764	57931221	7_MACS_peak_6538_lociStitched	82
chr17	59471059	59491086	2_MACS_peak_6569_lociStitched	61
chr17	67589374	67607182	2_MACS_peak_6644_lociStitched	386
chr17	74683263	74713887	4_MACS_peak_6701_lociStitched	477
chr17	75361460	75389764	6_MACS_peak_6707_lociStitched	95
chr17	76310261	76356117	8_MACS_peak_6721_lociStitched	90
chr17	76370386	76387683	5_MACS_peak_6725_lociStitched	290
chr17	78746523	78770532	6_MACS_peak_6744_lociStitched	249
chr18	3446377	3456645	1_MACS_peak_6790_lociStitched	295
chr18	3592928	3608141	3_MACS_peak_6792_lociStitched	104
chr18	6728279	6754025	7_MACS_peak_6812_lociStitched	294
chr18	8745183	8753936	2_MACS_peak_6823_lociStitched	357
chr18	8796711	8814572	5_MACS_peak_6824_lociStitched	195
chr18	43520868	43543898	4_MACS_peak_6971_lociStitched	422
chr18	55447162	55475888	5_MACS_peak_7028_lociStitched	384
chr18	56234471	56258590	5_MACS_peak_7034_lociStitched	273
chr18	74765915	74786600	3_MACS_peak_7110_lociStitched	346
chr18	74812583	74821536	2_MACS_peak_7112_lociStitched	436
chr19	1249731	1266590	3_MACS_peak_7135_lociStitched	376
chr19	5933143	5969275	5_MACS_peak_7177_lociStitched	109
chr19	11248177	11256472	2_MACS_peak_7214_lociStitched	441
chr19	12888591	12905387	2_MACS_peak_7229_lociStitched	452
chr19	13162670	13169330	1_MACS_peak_7237_lociStitched	358
chr19	13262675	13279274	3_MACS_peak_7241_lociStitched	364
chr19	13949194	13973301	4_MACS_peak_7251_lociStitched	254
chr19	16186024	16190687	1_MACS_peak_7264_lociStitched	483
chr19	31821023	31843398	4_MACS_peak_7321_lociStitched	353
chr19	39138222	39184917	9_MACS_peak_7359_lociStitched	45
chr19	39891606	39906141	3_MACS_peak_7373_lociStitched	252
chr19	47286655	47300373	2_MACS_peak_7452_lociStitched	478
chr2	1732045	1747385	4_MACS_peak_7584_lociStitched	426
chr2	20247717	20273202	4_MACS_peak_7659_lociStitched	207
chr2	28015198	28024494	3_MACS_peak_7707_lociStitched	498
chr2	28611974	28621678	2_MACS_peak_7722_lociStitched	269
chr2	30447739	30498106	9_MACS_peak_7734_lociStitched	58
chr2	30510675	30529134	4_MACS_peak_7744_lociStitched	212
chr2	33357616	33393296	5_MACS_peak_7766_lociStitched	202
chr2	33434086	33446156	2_MACS_peak_7768_lociStitched	411
chr2	36677056	36720435	9_MACS_peak_7784_lociStitched	113
chr2	37992132	38037990	11_MACS_peak_7808_lociStitched	68
chr2	40321862	40333735	3_MACS_peak_7846_lociStitched	332
chr2	40349566	40359041	2_MACS_peak_7850_lociStitched	469
chr2	42275246	42313104	5_MACS_peak_7866_lociStitched	117
chr2	43300349	43337166	5_MACS_peak_7884_lociStitched	59
chr2	43444570	43453733	1_MACS_peak_7887_lociStitched	288
chr2	47072619	47116388	8_MACS_peak_7936_lociStitched	14
chr2	47260020	47305444	7_MACS_peak_7952_lociStitched	88
chr2	55324512	55341133	4_MACS_peak_7991_lociStitched	448
chr2	66659025	66675453	2_MACS_peak_8038_lociStitched	40
chr2	66800431	66811110	1_MACS_peak_8040_lociStitched	287
chr2	69402465	69428474	5_MACS_peak_8070_lociStitched	292
chr2	69463870	69482354	4_MACS_peak_8077_lociStitched	278
chr2	85115418	85148051	4_MACS_peak_8131_lociStitched	345
chr2	85763433	85779140	2_MACS_peak_8146_lociStitched	331
chr2	87545982	87560034	3_MACS_peak_8167_lociStitched	229
chr2	87744472	87812291	9_MACS_peak_8170_lociStitched	2
chr2	100473321	100500434	4_MACS_peak_8199_lociStitched	303
chr2	100624345	100636424	2_MACS_peak_8208_lociStitched	190
chr2	102643233	102700221	8_MACS_peak_8221_lociStitched	94
chr2	102716054	102772638	9_MACS_peak_8232_lociStitched	133
chr2	105989311	106022837	6_MACS_peak_8245_lociStitched	65
chr2	109780050	109803733	3_MACS_peak_8257_lociStitched	240
chr2	112195628	112263144	10_MACS_peak_8277_lociStitched	3
chr2	112279145	112300336	3_MACS_peak_8284_lociStitched	107
chr2	121514819	121531163	3_MACS_peak_8304_lociStitched	350
chr2	129056377	129068734	2_MACS_peak_8327_lociStitched	280
chr2	134042976	134086276	6_MACS_peak_8340_lociStitched	285
chr2	145265519	145282802	3_MACS_peak_8377_lociStitched	330
chr2	151323983	151353531	4_MACS_peak_8399_lociStitched	219
chr2	151423423	151479395	10_MACS_peak_8407_lociStitched	162
chr2	175636205	175673133	6_MACS_peak_8515_lociStitched	108
chr2	192197867	192232048	8_MACS_peak_8623_lociStitched	277
chr2	202895519	202904990	2_MACS_peak_8708_lociStitched	296
chr2	208027015	208032864	1_MACS_peak_8747_lociStitched	341
chr2	208102900	208124749	3_MACS_peak_8749_lociStitched	105
chr2	217553094	217566114	2_MACS_peak_8791_lociStitched	222
chr2	218082497	218115906	9_MACS_peak_8814_lociStitched	89
chr2	218141211	218159594	5_MACS_peak_8822_lociStitched	185
chr2	218193389	218205335	4_MACS_peak_8826_lociStitched	335
chr2	218224619	218267723	6_MACS_peak_8830_lociStitched	110
chr2	227646007	227666599	4_MACS_peak_8925_lociStitched	87
chr2	235857257	235873634	4_MACS_peak_8971_lociStitched	463
chr2	238063393	238174197	14_MACS_peak_8990_lociStitched	1
chr2	238186976	238245244	9_MACS_peak_9002_lociStitched	11
chr20	3777069	3793364	3_MACS_peak_9075_lociStitched	354
chr20	4917074	4932654	4_MACS_peak_9090_lociStitched	495
chr20	30286359	30311380	3_MACS_peak_9172_lociStitched	293
chr20	33890505	33909136	3_MACS_peak_9206_lociStitched	319
chr20	43964972	43988027	3_MACS_peak_9271_lociStitched	157
chr20	45943253	45949679	2_MACS_peak_9295_lociStitched	338
chr20	45963566	45990595	3_MACS_peak_9297_lociStitched	78
chr20	48899266	48939231	5_MACS_peak_9321_lociStitched	43
chr20	49261463	49273374	4_MACS_peak_9337_lociStitched	407
chr20	52195994	52241045	6_MACS_peak_9352_lociStitched	260
chr20	54983631	55020034	8_MACS_peak_9375_lociStitched	23
chr21	36253336	36264176	2_MACS_peak_9504_lociStitched	395
chr21	43458580	43478619	3_MACS_peak_9554_lociStitched	442
chr21	46459591	46472484	3_MACS_peak_9574_lociStitched	464
chr21	46712039	46751100	4_MACS_peak_9578_lociStitched	270
chr21	47468608	47520268	6_MACS_peak_9595_lociStitched	60
chr22	28247557	28283972	10_MACS_peak_9666_lociStitched	96
chr22	30589152	30609846	5_MACS_peak_9696_lociStitched	57
chr22	30630526	30651581	3_MACS_peak_9702_lociStitched	231
chr22	33016902	33026128	2_MACS_peak_9729_lociStitched	311
chr22	36717194	36767560	5_MACS_peak_9766_lociStitched	12
chr22	45924431	45950508	5_MACS_peak_9869_lociStitched	342
chr3	16099187	16112598	4_MACS_peak_9994_lociStitched	176
chr3	16129728	16182536	8_MACS_peak_10002_lociStitched	70
chr3	45085019	45107475	4_MACS_peak_10099_lociStitched	308
chr3	45163841	45182303	3_MACS_peak_10102_lociStitched	488
chr3	55193503	55205645	5_MACS_peak_10194_lociStitched	445
chr3	55509866	55523163	1_MACS_peak_10205_lociStitched	84
chr3	69904615	69923956	5_MACS_peak_10283_lociStitched	299
chr3	112353228	112374918	4_MACS_peak_10426_lociStitched	198
chr3	120135420	120170993	5_MACS_peak_10482_lociStitched	370
chr3	123449759	123478676	6_MACS_peak_10497_lociStitched	46
chr3	123491868	123511978	4_MACS_peak_10504_lociStitched	431
chr3	124826235	124850074	4_MACS_peak_10517_lociStitched	490
chr3	127483992	127511385	5_MACS_peak_10531_lociStitched	444
chr3	134026944	134054525	5_MACS_peak_10580_lociStitched	141
chr3	141079417	141168709	12_MACS_peak_10625_lociStitched	8
chr3	151983763	151991746	2_MACS_peak_10680_lociStitched	399
chr3	170406859	170486848	10_MACS_peak_10745_lociStitched	53
chr3	187454759	187464165	2_MACS_peak_10866_lociStitched	365
chr3	194870650	194882327	3_MACS_peak_10911_lociStitched	470
chr3	194906845	194932666	4_MACS_peak_10914_lociStitched	468
chr4	1185030	1205283	4_MACS_peak_10935_lociStitched	153
chr4	7804645	7874794	8_MACS_peak_10966_lociStitched	27
chr4	7892833	7914195	5_MACS_peak_10974_lociStitched	481
chr4	10093529	10118476	5_MACS_peak_10989_lociStitched	233
chr4	38943843	38986683	6_MACS_peak_11059_lociStitched	259
chr4	54629069	54655409	6_MACS_peak_11127_lociStitched	184
chr4	54754557	54775929	4_MACS_peak_11137_lociStitched	475
chr4	55083529	55102102	3_MACS_peak_11144_lociStitched	214
chr4	77644230	77680153	6_MACS_peak_11211_lociStitched	74
chr4	100302444	100327242	6_MACS_peak_11301_lociStitched	123
chr4	114867214	114902581	5_MACS_peak_11335_lociStitched	205
chr4	119936500	119963255	5_MACS_peak_11357_lociStitched	344
chr4	120544180	120554212	1_MACS_peak_11368_lociStitched	283
chr4	143169628	143196911	6_MACS_peak_11497_lociStitched	360
chr5	394656	402511	2_MACS_peak_11661_lociStitched	437
chr5	13985544	14012953	4_MACS_peak_11699_lociStitched	255
chr5	14033745	14056432	4_MACS_peak_11703_lociStitched	72
chr5	14143811	14210655	13_MACS_peak_11714_lociStitched	13
chr5	17157211	17190760	5_MACS_peak_11744_lociStitched	262
chr5	34655424	34674749	4_MACS_peak_11790_lociStitched	480
chr5	52093242	52106729	2_MACS_peak_11858_lociStitched	387
chr5	52132254	52162287	7_MACS_peak_11861_lociStitched	265
chr5	54036228	54058752	5_MACS_peak_11906_lociStitched	180
chr5	54103449	54141646	6_MACS_peak_11909_lociStitched	242
chr5	55555161	55583359	6_MACS_peak_11929_lociStitched	401
chr5	56594949	56632861	7_MACS_peak_11950_lociStitched	216
chr5	56730827	56748919	3_MACS_peak_11957_lociStitched	337
chr5	92912618	92938829	4_MACS_peak_12109_lociStitched	63
chr5	95192155	95201427	3_MACS_peak_12119_lociStitched	203
chr5	95291310	95311098	2_MACS_peak_12123_lociStitched	377
chr5	95577923	95596155	6_MACS_peak_12139_lociStitched	359
chr5	95623653	95635646	2_MACS_peak_12142_lociStitched	466
chr5	111069335	111094676	6_MACS_peak_12179_lociStitched	453
chr5	123963948	123998557	7_MACS_peak_12235_lociStitched	416
chr5	124070037	124085541	3_MACS_peak_12238_lociStitched	423
chr5	134473092	134478793	1_MACS_peak_12282_lociStitched	392
chr5	135328211	135369842	5_MACS_peak_12291_lociStitched	154
chr5	135388039	135403030	2_MACS_peak_12295_lociStitched	312
chr5	139030990	139048772	3_MACS_peak_12312_lociStitched	421
chr5	140886238	140909672	5_MACS_peak_12324_lociStitched	251
chr5	148583745	148601508	3_MACS_peak_12372_lociStitched	484
chr5	148783102	148805895	5_MACS_peak_12376_lociStitched	28
chr5	148824432	148845358	6_MACS_peak_12384_lociStitched	291
chr5	148928484	148944349	2_MACS_peak_12391_lociStitched	414
chr5	149513384	149536425	2_MACS_peak_12394_lociStitched	26
chr5	149851735	149878736	4_MACS_peak_12402_lociStitched	406
chr5	151038556	151080289	8_MACS_peak_12426_lociStitched	39
chr5	156967211	157003478	6_MACS_peak_12458_lociStitched	243
chr5	172313621	172383749	10_MACS_peak_12511_lociStitched	31
chr5	172737124	172757443	2_MACS_peak_12526_lociStitched	329
chr5	172877718	172902992	3_MACS_peak_12530_lociStitched	272
chr5	178691242	178704465	3_MACS_peak_12551_lociStitched	274
chr6	30649400	30659773	2_MACS_peak_12778_lociStitched	221
chr6	30708784	30762059	7_MACS_peak_12783_lociStitched	49
chr6	32934895	32939879	1_MACS_peak_12819_lociStitched	271
chr6	36633988	36646374	2_MACS_peak_12860_lociStitched	425
chr6	37101359	37113871	5_MACS_peak_12870_lociStitched	435
chr6	37207297	37214655	2_MACS_peak_12874_lociStitched	349
chr6	44007968	44043058	3_MACS_peak_12936_lociStitched	144
chr6	52403786	52462240	10_MACS_peak_12961_lociStitched	38
chr6	57106499	57133116	7_MACS_peak_13007_lociStitched	339
chr6	57325788	57366333	7_MACS_peak_13022_lociStitched	159
chr6	75911245	75919315	1_MACS_peak_13057_lociStitched	494
chr6	111905836	111928462	3_MACS_peak_13146_lociStitched	102
chr6	123108888	123132104	4_MACS_peak_13206_lociStitched	301
chr6	132441881	132455905	2_MACS_peak_13249_lociStitched	328
chr6	133907825	133968631	10_MACS_peak_13269_lociStitched	83
chr6	136356273	136373264	2_MACS_peak_13316_lociStitched	388
chr6	139889488	139929608	6_MACS_peak_13355_lociStitched	455
chr6	148828338	148860382	8_MACS_peak_13418_lociStitched	129
chr6	151177002	151189505	2_MACS_peak_13438_lociStitched	289
chr6	151202022	151255128	9_MACS_peak_13441_lociStitched	225
chr6	158422757	158482767	10_MACS_peak_13514_lociStitched	47
chr6	167008139	167040667	5_MACS_peak_13547_lociStitched	310
chr7	5457132	5470433	2_MACS_peak_13604_lociStitched	179
chr7	5727492	5740246	3_MACS_peak_13618_lociStitched	168
chr7	22893790	22907802	4_MACS_peak_13669_lociStitched	397
chr7	27135736	27164850	3_MACS_peak_13696_lociStitched	21
chr7	27178045	27192976	3_MACS_peak_13702_lociStitched	268
chr7	41735097	41746562	3_MACS_peak_13772_lociStitched	420
chr7	43685053	43699184	3_MACS_peak_13786_lociStitched	314
chr7	47610164	47663478	8_MACS_peak_13819_lociStitched	220
chr7	55128109	55155908	4_MACS_peak_13832_lociStitched	375
chr7	55187246	55203126	3_MACS_peak_13837_lociStitched	127
chr7	76874591	76906195	8_MACS_peak_13911_lociStitched	492
chr7	93924102	93934136	1_MACS_peak_13978_lociStitched	276
chr7	93996994	94058050	8_MACS_peak_13985_lociStitched	6
chr7	104651510	104657443	1_MACS_peak_14065_lociStitched	316
chr7	116163871	116193328	4_MACS_peak_14120_lociStitched	245
chr7	116855379	116871990	4_MACS_peak_14131_lociStitched	462
chr7	129991569	130015165	5_MACS_peak_14183_lociStitched	135
chr7	130593559	130604722	MACS_peak_14199	178
chr7	130623192	130647689	4_MACS_peak_14204_lociStitched	215
chr7	136756737	136770185	4_MACS_peak_14243_lociStitched	236
chr7	137663061	137686865	6_MACS_peak_14260_lociStitched	279
chr7	150477237	150485775	4_MACS_peak_14302_lociStitched	427
chr8	13208669	13231290	3_MACS_peak_14368_lociStitched	170
chr8	22441997	22456810	2_MACS_peak_14426_lociStitched	458
chr8	23187776	23224584	6_MACS_peak_14435_lociStitched	124
chr8	30239543	30274179	6_MACS_peak_14474_lociStitched	191
chr8	30326358	30414102	15_MACS_peak_14479_lociStitched	16
chr8	36999385	37007142	1_MACS_peak_14509_lociStitched	361
chr8	37637516	37662656	4_MACS_peak_14515_lociStitched	192
chr8	38854364	38897282	7_MACS_peak_14548_lociStitched	193
chr8	48421526	48439834	4_MACS_peak_14592_lociStitched	156
chr8	49309605	49345239	4_MACS_peak_14615_lociStitched	210
chr8	119878572	119895348	2_MACS_peak_14880_lociStitched	491
chr8	128857207	128868734	2_MACS_peak_14945_lociStitched	247
chr8	128902303	128932402	6_MACS_peak_14947_lociStitched	250
chr8	131270280	131283602	3_MACS_peak_14963_lociStitched	443
chr8	134580397	134596048	4_MACS_peak_14987_lociStitched	152
chr8	145009925	145027024	3_MACS_peak_15027_lociStitched	199
chr9	2801313	2819667	5_MACS_peak_15048_lociStitched	318
chr9	27108618	27131856	5_MACS_peak_15164_lociStitched	284
chr9	35726105	35733648	1_MACS_peak_15219_lociStitched	235
chr9	36017855	36040727	4_MACS_peak_15226_lociStitched	367
chr9	37936761	37977091	5_MACS_peak_15256_lociStitched	258
chr9	38015698	38048950	4_MACS_peak_15259_lociStitched	147
chr9	73020865	73037111	4_MACS_peak_15271_lociStitched	263
chr9	73175964	73217554	6_MACS_peak_15279_lociStitched	306
chr9	94900152	94914744	3_MACS_peak_15379_lociStitched	473
chr9	97682510	97701227	2_MACS_peak_15400_lociStitched	474
chr9	97757315	97788598	7_MACS_peak_15405_lociStitched	460
chr9	101719147	101734592	3_MACS_peak_15446_lociStitched	396
chr9	101780406	101804417	5_MACS_peak_15447_lociStitched	177
chr9	112876016	112904301	3_MACS_peak_15515_lociStitched	366
chr9	114798498	114838055	6_MACS_peak_15554_lociStitched	115
chr9	118684355	118716190	4_MACS_peak_15594_lociStitched	128
chr9	118913425	118920720	1_MACS_peak_15601_lociStitched	485
chr9	124029721	124052776	3_MACS_peak_15619_lociStitched	197
chr9	124111891	124136589	5_MACS_peak_15623_lociStitched	347
chr9	127020328	127072975	8_MACS_peak_15651_lociStitched	17
chr9	130282716	130303109	5_MACS_peak_15685_lociStitched	471
chr9	130317305	130337601	4_MACS_peak_15689_lociStitched	118
chr9	131900090	131910284	2_MACS_peak_15719_lociStitched	211
chr9	132242791	132271941	4_MACS_peak_15729_lociStitched	71
chr9	132458818	132475977	4_MACS_peak_15735_lociStitched	502
chr9	133698566	133737532	6_MACS_peak_15749_lociStitched	244

## Sheet: (C) Loops
chr1	bin1_start	bin1_end	chr2	bin2_start	bin2_end	contactCount	pvalue	qvalue	expectCount
1	530137	570137	1	570137	610137	456	1.48601e-246	6.16725e-241	55.186
1	3730140	3770140	1	6037413	6077413	17	1.12721e-11	1.29696e-09	1.79992
1	6837413	6877413	1	6917413	6957413	83	2.3459e-13	3.50215e-11	33.0707
1	6837413	6877413	1	7357413	7397413	41	9.80314e-15	1.79387e-12	9.12738
1	6837413	6877413	1	7517413	7557413	31	2.19061e-11	2.41731e-09	6.99432
1	6917413	6957413	1	7237413	7277413	49	2.20996e-13	3.32794e-11	13.9156
1	6957413	6997413	1	7597413	7637413	32	2.22371e-11	2.44798e-09	7.43876
1	6957413	6997413	1	7757413	7797413	33	1.15424e-14	2.1044e-12	5.92145
1	7077413	7117413	1	7517413	7557413	46	9.19567e-16	1.96519e-13	10.6229
1	7077413	7117413	1	7597413	7637413	37	3.53393e-12	4.43366e-10	9.12738
1	7117413	7157413	1	7797413	7837413	31	2.19061e-11	2.41731e-09	6.99432
1	7277413	7317413	1	7357413	7397413	99	1.84277e-20	6.8407e-18	33.0707
1	7357413	7397413	1	7517413	7557413	85	7.68641e-25	4.64341e-22	21.7277
1	8037413	8077413	1	8077413	8117413	114	2.99696e-12	3.79092e-10	55.186
1	8037413	8077413	1	8237413	8277413	68	7.59618e-18	2.06455e-15	19.3887
1	8037413	8077413	1	8357413	8397413	59	2.48294e-19	8.11394e-17	13.9156
1	8077413	8117413	1	8237413	8277413	110	3.37373e-41	8.75106e-38	21.7277
1	8077413	8117413	1	8357413	8397413	80	4.59022e-31	5.26253e-28	15.4614
1	8077413	8117413	1	8397413	8437413	50	6.10556e-14	9.92144e-12	13.9156
1	8117413	8157413	1	8157413	8197413	113	6.23975e-12	7.5127e-10	55.186
1	8117413	8157413	1	8237413	8277413	109	2.14662e-35	3.6512e-32	24.9061
1	8117413	8157413	1	8357413	8397413	69	6.15417e-21	2.41329e-18	17.2909
1	8197413	8237413	1	8237413	8277413	118	1.46527e-13	2.2615e-11	55.186
1	8197413	8237413	1	8357413	8397413	74	1.35098e-18	4.10156e-16	21.7277
1	8237413	8277413	1	8357413	8397413	66	6.35729e-12	7.60129e-10	24.9061
1	8437413	8477413	1	8477413	8517413	194	9.26668e-48	3.77046e-44	55.186
1	8437413	8477413	1	8557413	8597413	77	5.04269e-17	1.25544e-14	24.9061
1	8437413	8477413	1	8597413	8637413	82	4.49522e-23	2.26684e-20	21.7277
1	8437413	8477413	1	8677413	8717413	53	4.26518e-12	5.27455e-10	17.2909
1	8437413	8477413	1	8717413	8757413	83	3.05187e-33	4.35254e-30	15.4614
1	8437413	8477413	1	8757413	8797413	66	6.19862e-24	3.44847e-21	13.9156
1	8477413	8517413	1	8517413	8557413	146	2.97004e-24	1.72396e-21	55.186
1	8477413	8517413	1	8557413	8597413	91	9.2833e-17	2.23868e-14	33.0707
1	8477413	8517413	1	8597413	8637413	106	1.76465e-33	2.59704e-30	24.9061
1	8477413	8517413	1	8677413	8717413	89	1.1438e-30	1.25251e-27	19.3887
1	8477413	8517413	1	8717413	8757413	101	4.12981e-43	1.23306e-39	17.2909
1	8477413	8517413	1	8757413	8797413	73	3.55839e-26	2.46545e-23	15.4614
1	8477413	8517413	1	8797413	8837413	47	2.72687e-12	3.48003e-10	13.9156
1	8517413	8557413	1	8557413	8597413	138	6.07189e-21	2.41329e-18	55.186
1	8517413	8557413	1	8597413	8637413	91	9.2833e-17	2.23868e-14	33.0707
1	8517413	8557413	1	8677413	8717413	66	1.73566e-14	3.03299e-12	21.7277
1	8517413	8557413	1	8717413	8757413	79	2.91076e-24	1.69667e-21	19.3887
1	8517413	8557413	1	8757413	8797413	53	4.26518e-12	5.27455e-10	17.2909
1	8557413	8597413	1	8597413	8637413	117	3.15552e-13	4.59028e-11	55.186
1	8557413	8597413	1	8717413	8757413	77	3.1093e-20	1.13294e-17	21.7277
1	8557413	8597413	1	8757413	8797413	80	7.02696e-25	4.27615e-22	19.3887
1	8557413	8597413	1	8797413	8837413	59	3.35949e-15	6.5674e-13	17.2909
1	8597413	8637413	1	8637413	8677413	131	3.29397e-18	9.38274e-16	55.186
1	8597413	8637413	1	8677413	8717413	109	1.78445e-25	1.15535e-22	33.0707
1	8597413	8637413	1	8717413	8757413	126	6.86294e-47	2.58933e-43	24.9061
1	8597413	8637413	1	8757413	8797413	126	5.40532e-53	3.20474e-49	21.7277
1	8597413	8637413	1	8797413	8837413	94	4.6901e-34	7.15622e-31	19.3887
1	8597413	8637413	1	8877413	8917413	56	1.47098e-15	3.01773e-13	15.4614
1	8637413	8677413	1	8677413	8717413	132	1.36986e-18	4.12869e-16	55.186
1	8637413	8677413	1	8717413	8757413	124	1.00702e-33	1.51425e-30	33.0707
1	8637413	8677413	1	8757413	8797413	79	5.01855e-18	1.39132e-15	24.9061
1	8637413	8677413	1	8797413	8837413	86	1.93449e-25	1.23516e-22	21.7277
1	8677413	8717413	1	8717413	8757413	253	1.2741e-83	3.77698e-79	55.186
1	8677413	8717413	1	8757413	8797413	111	1.58626e-26	1.14294e-23	33.0707
1	8677413	8717413	1	8797413	8837413	78	1.60084e-17	4.21029e-15	24.9061
1	8717413	8757413	1	8757413	8797413	186	1.89979e-43	6.01873e-40	55.186
1	8717413	8757413	1	8797413	8837413	97	1.65114e-19	5.49086e-17	33.0707
1	8757413	8797413	1	8797413	8837413	172	2.90782e-36	5.31632e-33	55.186
1	8757413	8797413	1	8877413	8917413	67	2.34346e-12	3.01483e-10	24.9061
1	8797413	8837413	1	8877413	8917413	78	2.15198e-11	2.38419e-09	33.0707
1	9277413	9317413	1	9597413	9637413	57	4.43321e-18	1.23731e-15	13.9156
1	9317413	9357413	1	9597413	9637413	79	2.38206e-30	2.47771e-27	15.4614
1	9597413	9637413	1	9637413	9677413	128	4.3774e-17	1.1064e-14	55.186
1	9837413	9877413	1	9877413	9917413	129	1.86214e-17	4.84229e-15	55.186
1	10037413	10077413	1	10157413	10197413	68	8.51409e-13	1.16888e-10	24.9061
1	10157413	10197413	1	10317413	10357413	61	3.99431e-12	4.9677e-10	21.7277
1	10157413	10197413	1	10357413	10397413	62	1.16952e-14	2.11585e-12	19.3887
1	10277413	10317413	1	10317413	10357413	125	5.42936e-16	1.18595e-13	55.186
1	10277413	10317413	1	10357413	10397413	98	5.54379e-20	1.92857e-17	33.0707
1	10317413	10357413	1	10357413	10397413	155	3.34417e-28	2.87947e-25	55.186
1	10317413	10357413	1	10397413	10437413	79	8.93091e-12	1.04527e-09	33.0707
1	10557413	10597413	1	10597413	10637413	119	6.74789e-14	1.09097e-11	55.186
1	10557413	10597413	1	10877413	10917413	50	6.10556e-14	9.92144e-12	13.9156
1	10557413	10597413	1	10957413	10997413	49	2.31201e-16	5.33667e-14	11.5391
1	10557413	10597413	1	10997413	11037413	43	7.12574e-14	1.13831e-11	10.6229
1	12317413	12357413	1	12437413	12477413	69	3.04932e-13	4.45924e-11	24.9061
1	12357413	12397413	1	12397413	12437413	164	2.24605e-32	2.86818e-29	55.186
1	12357413	12397413	1	12437413	12477413	95	1.42069e-18	4.22578e-16	33.0707
1	12357413	12397413	1	12557413	12597413	56	1.02091e-11	1.18485e-09	19.3887
1	12397413	12437413	1	12557413	12597413	66	1.73566e-14	3.03299e-12	21.7277
1	12437413	12477413	1	12517413	12557413	101	1.97654e-21	8.22772e-19	33.0707
1	12437413	12477413	1	12557413	12597413	99	3.72493e-29	3.48968e-26	24.9061
1	12477413	12517413	1	12557413	12597413	87	5.10578e-15	9.7024e-13	33.0707
1	12517413	12557413	1	12557413	12597413	123	2.79762e-15	5.5184e-13	55.186
1	14487413	14527413	1	14887413	14927413	42	3.85901e-12	4.81675e-10	11.5391
1	14527413	14567413	1	14887413	14927413	52	9.73062e-17	2.32493e-14	12.6224
1	14887413	14927413	1	15407413	15447413	36	1.44457e-11	1.63403e-09	9.12738
1	15087413	15127413	1	15407413	15447413	49	2.20996e-13	3.32794e-11	13.9156
1	15887413	15927413	1	15927413	15967413	121	1.39637e-14	2.48189e-12	55.186
1	15887413	15927413	1	15967413	16007413	94	4.10344e-18	1.15146e-15	33.0707
1	15927413	15967413	1	15967413	16007413	140	9.4157e-22	4.05364e-19	55.186
1	16167413	16207413	1	16247413	16287413	82	5.93276e-13	8.33238e-11	33.0707
1	16887413	16927413	1	17207413	17247413	47	2.72687e-12	3.48003e-10	13.9156
1	16927413	16967413	1	17207413	17247413	57	3.96514e-16	8.79539e-14	15.4614
1	16927413	16967413	1	17247413	17287413	59	2.48294e-19	8.11394e-17	13.9156
1	19287413	19327413	1	19327413	19367413	124	1.23733e-15	2.5766e-13	55.186
1	19407413	19447413	1	19447413	19487413	129	1.86214e-17	4.84229e-15	55.186
1	19407413	19447413	1	19487413	19527413	146	3.27857e-47	1.27809e-43	33.0707
1	19447413	19487413	1	19487413	19527413	243	4.41709e-77	1.01844e-72	55.186
1	19447413	19487413	1	19527413	19567413	87	5.10578e-15	9.7024e-13	33.0707
1	19487413	19527413	1	19527413	19567413	179	8.51302e-40	1.98488e-36	55.186
1	19687413	19727413	1	19727413	19767413	137	1.52554e-20	5.77147e-18	55.186
1	19687413	19727413	1	19807413	19847413	74	1.45939e-15	3.01182e-13	24.9061
1	19727413	19767413	1	19767413	19807413	123	2.79762e-15	5.5184e-13	55.186
1	19727413	19767413	1	19807413	19847413	103	2.03898e-22	9.46553e-20	33.0707
1	19727413	19767413	1	19927413	19967413	59	3.7218e-13	5.34102e-11	19.3887
1	20207413	20247413	1	20487413	20527413	50	2.62948e-12	3.36506e-10	15.4614
1	20647413	20687413	1	20767413	20807413	80	1.55388e-18	4.56399e-16	24.9061
1	21087413	21127413	1	21207413	21247413	73	4.36475e-15	8.3864e-13	24.9061
1	21087413	21127413	1	21247413	21287413	70	1.71259e-16	4.00429e-14	21.7277
1	21087413	21127413	1	21327413	21367413	56	1.29451e-13	2.00093e-11	17.2909
1	21087413	21127413	1	21367413	21407413	59	2.73744e-17	6.98276e-15	15.4614
1	21087413	21127413	1	21407413	21447413	47	2.72687e-12	3.48003e-10	13.9156
1	21087413	21127413	1	21447413	21487413	58	1.30941e-20	4.98107e-18	12.6224
1	21127413	21167413	1	21327413	21367413	59	3.7218e-13	5.34102e-11	19.3887
1	21127413	21167413	1	21447413	21487413	50	6.10556e-14	9.92144e-12	13.9156
1	21167413	21207413	1	21447413	21487413	57	3.96514e-16	8.79539e-14	15.4614
1	21207413	21247413	1	21247413	21287413	128	4.3774e-17	1.1064e-14	55.186
1	21207413	21247413	1	21327413	21367413	88	8.54109e-23	4.2149e-20	24.9061
1	21207413	21247413	1	21367413	21407413	78	8.6197e-21	3.35587e-18	21.7277
1	21207413	21247413	1	21407413	21447413	79	2.91076e-24	1.69667e-21	19.3887
1	21207413	21247413	1	21447413	21487413	78	1.23892e-26	8.9578e-24	17.2909
1	21247413	21287413	1	21287413	21327413	126	2.36379e-16	5.43804e-14	55.186
1	21247413	21287413	1	21327413	21367413	90	2.56999e-16	5.83799e-14	33.0707
1	21247413	21287413	1	21367413	21407413	90	6.55894e-24	3.58171e-21	24.9061
1	21247413	21287413	1	21407413	21447413	77	3.1093e-20	1.13294e-17	21.7277
1	21247413	21287413	1	21447413	21487413	74	2.93506e-21	1.19657e-18	19.3887
1	21287413	21327413	1	21327413	21367413	146	2.97004e-24	1.72396e-21	55.186
1	21287413	21327413	1	21367413	21407413	108	5.90459e-25	3.61435e-22	33.0707
1	21287413	21327413	1	21407413	21447413	88	8.54109e-23	4.2149e-20	24.9061
1	21287413	21327413	1	21447413	21487413	81	1.70378e-22	8.02617e-20	21.7277
1	21327413	21367413	1	21367413	21407413	145	7.88973e-24	4.26911e-21	55.186
1	21327413	21367413	1	21407413	21447413	91	9.2833e-17	2.23868e-14	33.0707
1	21327413	21367413	1	21447413	21487413	83	4.28772e-20	1.51189e-17	24.9061
1	21367413	21407413	1	21407413	21447413	114	2.99696e-12	3.79092e-10	55.186
1	21367413	21407413	1	21447413	21487413	97	1.65114e-19	5.49086e-17	33.0707
1	21407413	21447413	1	21447413	21487413	119	6.74789e-14	1.09097e-11	55.186
1	21567413	21607413	1	21647413	21687413	91	9.2833e-17	2.23868e-14	33.0707
1	21687413	21727413	1	21967413	22007413	53	6.75573e-14	1.09097e-11	15.4614
1	21967413	22007413	1	22007413	22047413	168	2.679e-34	4.17985e-31	55.186
1	22007413	22047413	1	22047413	22087413	168	2.679e-34	4.17985e-31	55.186
1	22047413	22087413	1	22407413	22447413	45	1.34798e-12	1.80348e-10	12.6224
1	22367413	22407413	1	22407413	22447413	140	9.4157e-22	4.05364e-19	55.186
1	22407413	22447413	1	22687413	22727413	49	8.57575e-12	1.01284e-09	15.4614
1	22407413	22447413	1	22807413	22847413	43	1.02723e-12	1.39641e-10	11.5391
1	22407413	22447413	1	22967413	23007413	36	2.02887e-12	2.6166e-10	8.49852
1	22687413	22727413	1	22807413	22847413	67	2.34346e-12	3.01483e-10	24.9061
1	22767413	22807413	1	22807413	22847413	126	2.36379e-16	5.43804e-14	55.186
1	22807413	22847413	1	22967413	23007413	71	5.20965e-17	1.28697e-14	21.7277
1	22967413	23007413	1	23247413	23287413	55	5.36265e-15	1.01302e-12	15.4614
1	23007413	23047413	1	23047413	23087413	133	5.65456e-19	1.76714e-16	55.186
1	23047413	23087413	1	23127413	23167413	80	3.66109e-12	4.58488e-10	33.0707
1	23327413	23367413	1	23367413	23407413	182	2.39542e-41	6.33217e-38	55.186
1	23327413	23367413	1	23487413	23527413	62	1.38826e-12	1.84017e-10	21.7277
1	23327413	23367413	1	23607413	23647413	69	1.65127e-23	8.70792e-21	15.4614
1	23367413	23407413	1	23407413	23447413	121	1.39637e-14	2.48189e-12	55.186
1	23367413	23407413	1	23487413	23527413	85	3.68942e-21	1.48948e-18	24.9061
1	23367413	23407413	1	23527413	23567413	70	1.71259e-16	4.00429e-14	21.7277
1	23367413	23407413	1	23567413	23607413	93	2.28007e-33	3.28569e-30	19.3887
1	23367413	23407413	1	23607413	23647413	110	3.33038e-50	1.45492e-46	17.2909
1	23407413	23447413	1	23487413	23527413	117	9.02356e-30	8.95925e-27	33.0707
1	23407413	23447413	1	23567413	23607413	82	4.49522e-23	2.26684e-20	21.7277
1	23407413	23447413	1	23607413	23647413	83	9.18788e-27	6.71331e-24	19.3887
1	23487413	23527413	1	23567413	23607413	114	3.93376e-28	3.32504e-25	33.0707
1	23487413	23527413	1	23607413	23647413	100	9.24708e-30	9.11575e-27	24.9061
1	23527413	23567413	1	23567413	23607413	149	1.52172e-25	1.00087e-22	55.186
1	23607413	23647413	1	23647413	23687413	131	3.29397e-18	9.38274e-16	55.186
1	23607413	23647413	1	23687413	23727413	84	9.16767e-14	1.45665e-11	33.0707
1	23607413	23647413	1	23807413	23847413	57	3.44301e-12	4.32876e-10	19.3887
1	23847413	23887413	1	23927413	23967413	92	3.31739e-17	8.43102e-15	33.0707
1	24487413	24527413	1	24607413	24647413	70	1.0768e-13	1.68069e-11	24.9061
1	24487413	24527413	1	24687413	24727413	89	1.1438e-30	1.25251e-27	19.3887
1	24487413	24527413	1	24727413	24767413	64	5.5069e-18	1.5196e-15	17.2909
1	24487413	24527413	1	24927413	24967413	40	4.50379e-12	5.52354e-10	10.6229
1	24607413	24647413	1	24687413	24727413	106	6.2897e-24	3.48048e-21	33.0707
1	24607413	24647413	1	24727413	24767413	65	1.69939e-11	1.90824e-09	24.9061
1	24687413	24727413	1	24727413	24767413	115	1.42719e-12	1.88275e-10	55.186
1	24727413	24767413	1	24847413	24887413	72	1.28805e-14	2.31516e-12	24.9061
1	24967413	25007413	1	25087413	25127413	80	1.55388e-18	4.56399e-16	24.9061
1	24967413	25007413	1	25127413	25167413	81	1.70378e-22	8.02617e-20	21.7277
1	25207413	25247413	1	25327413	25367413	78	1.60084e-17	4.21029e-15	24.9061
1	25207413	25247413	1	25407413	25447413	67	2.67926e-17	6.8512e-15	19.3887
1	25247413	25287413	1	25407413	25447413	68	1.77438e-15	3.58871e-13	21.7277
1	25287413	25327413	1	25327413	25367413	127	1.02115e-16	2.42586e-14	55.186
1	25287413	25327413	1	25407413	25447413	78	1.60084e-17	4.21029e-15	24.9061
1	25927413	25967413	1	26007413	26047413	88	1.90617e-15	3.8273e-13	33.0707
1	26007413	26047413	1	26047413	26087413	128	4.3774e-17	1.1064e-14	55.186
1	26207413	26247413	1	26287413	26327413	209	3.72182e-93	1.54463e-88	33.0707
1	26207413	26247413	1	26327413	26367413	70	1.0768e-13	1.68069e-11	24.9061
1	26207413	26247413	1	26367413	26407413	66	1.73566e-14	3.03299e-12	21.7277
1	26527413	26567413	1	26567413	26607413	131	3.29397e-18	9.38274e-16	55.186
1	26527413	26567413	1	26687413	26727413	62	1.38826e-12	1.84017e-10	21.7277
1	26567413	26607413	1	26687413	26727413	69	3.04932e-13	4.45924e-11	24.9061
1	26887413	26927413	1	27087413	27127413	70	5.8488e-19	1.80877e-16	19.3887
1	26927413	26967413	1	27007413	27047413	117	9.02356e-30	8.95925e-27	33.0707
1	26927413	26967413	1	27047413	27087413	65	1.69939e-11	1.90824e-09	24.9061
1	26927413	26967413	1	27087413	27127413	118	5.58925e-47	2.14783e-43	21.7277
1	27007413	27047413	1	27087413	27127413	161	3.05742e-57	2.48802e-53	33.0707
1	27047413	27087413	1	27087413	27127413	156	1.17893e-28	1.04102e-25	55.186
1	27447413	27487413	1	27567413	27607413	82	1.43608e-19	4.81035e-17	24.9061
1	27727413	27767413	1	27767413	27807413	131	3.29397e-18	9.38274e-16	55.186
1	27727413	27767413	1	27887413	27927413	77	3.1093e-20	1.13294e-17	21.7277
1	28327413	28367413	1	28367413	28407413	164	2.24605e-32	2.86818e-29	55.186
1	29287413	29327413	1	29327413	29367413	114	2.99696e-12	3.79092e-10	55.186
1	29287413	29327413	1	29367413	29407413	82	5.93276e-13	8.33238e-11	33.0707
1	30147413	30187413	1	30547413	30587413	48	9.87719e-16	2.08932e-13	11.5391
1	31227413	31267413	1	31387413	31427413	68	1.77438e-15	3.58871e-13	21.7277
1	31267413	31307413	1	31307413	31347413	126	2.36379e-16	5.43804e-14	55.186
1	31267413	31307413	1	31387413	31427413	77	5.04269e-17	1.25544e-14	24.9061
1	31947413	31987413	1	31987413	32027413	122	6.27532e-15	1.16999e-12	55.186
1	32267413	32307413	1	32387413	32427413	69	3.04932e-13	4.45924e-11	24.9061
1	32347413	32387413	1	32387413	32427413	120	3.08214e-14	5.25968e-12	55.186
1	32467413	32507413	1	32507413	32547413	158	1.43762e-29	1.39078e-26	55.186
1	32587413	32627413	1	32627413	32667413	144	2.08165e-23	1.0867e-20	55.186
1	33147413	33187413	1	33227413	33267413	82	5.93276e-13	8.33238e-11	33.0707
1	33387413	33427413	1	33427413	33467413	113	6.23975e-12	7.5127e-10	55.186
1	33387413	33427413	1	33507413	33547413	73	4.36475e-15	8.3864e-13	24.9061
1	33747413	33787413	1	33907413	33947413	61	3.99431e-12	4.9677e-10	21.7277
1	35627413	35667413	1	35827413	35867413	59	3.7218e-13	5.34102e-11	19.3887
1	35747413	35787413	1	35827413	35867413	80	3.66109e-12	4.58488e-10	33.0707
1	35787413	35827413	1	35827413	35867413	136	3.80542e-20	1.37104e-17	55.186
1	35827413	35867413	1	35867413	35907413	158	1.43762e-29	1.39078e-26	55.186
1	35867413	35907413	1	35987413	36027413	68	8.51409e-13	1.16888e-10	24.9061
1	35907413	35947413	1	35987413	36027413	99	1.84277e-20	6.8407e-18	33.0707
1	35947413	35987413	1	35987413	36027413	117	3.15552e-13	4.59028e-11	55.186
1	36067413	36107413	1	36187413	36227413	69	3.04932e-13	4.45924e-11	24.9061
1	36667413	36707413	1	36747413	36787413	100	6.06491e-21	2.41329e-18	33.0707
1	37027413	37067413	1	37747413	37787413	37	2.48838e-16	5.67433e-14	6.5978
1	38267413	38307413	1	38307413	38347413	135	9.42409e-20	3.22706e-17	55.186
1	38467413	38507413	1	39307413	39347413	30	5.36039e-13	7.54895e-11	5.62807
1	38507413	38547413	1	39267413	39307413	39	1.17874e-18	3.59443e-16	6.24244
1	38627413	38667413	1	39267413	39307413	32	2.22371e-11	2.44798e-09	7.43876
1	39307413	39347413	1	39467413	39507413	70	1.71259e-16	4.00429e-14	21.7277
1	39547413	39587413	1	39587413	39627413	126	2.36379e-16	5.43804e-14	55.186
1	39547413	39587413	1	39627413	39667413	93	1.1729e-17	3.12755e-15	33.0707
1	39547413	39587413	1	39667413	39707413	89	2.38e-23	1.21944e-20	24.9061
1	39547413	39587413	1	39707413	39747413	77	3.1093e-20	1.13294e-17	21.7277
1	39547413	39587413	1	39747413	39787413	62	1.16952e-14	2.11585e-12	19.3887
1	39547413	39587413	1	39787413	39827413	72	8.77375e-23	4.27381e-20	17.2909
1	39547413	39587413	1	39827413	39867413	63	1.07141e-19	3.62098e-17	15.4614
1	39547413	39587413	1	39867413	39907413	53	1.14715e-15	2.40571e-13	13.9156
1	39587413	39627413	1	39627413	39667413	193	3.26435e-47	1.27809e-43	55.186
1	39587413	39627413	1	39667413	39707413	104	6.45533e-23	3.20466e-20	33.0707
1	39587413	39627413	1	39707413	39747413	98	1.4856e-28	1.28986e-25	24.9061
1	39587413	39627413	1	39747413	39787413	93	9.03932e-30	8.95925e-27	21.7277
1	39587413	39627413	1	39787413	39827413	58	1.14153e-12	1.54068e-10	19.3887
1	39587413	39627413	1	39827413	39867413	66	3.7974e-19	1.21982e-16	17.2909
1	39587413	39627413	1	39867413	39907413	55	5.36265e-15	1.01302e-12	15.4614
1	39627413	39667413	1	39667413	39707413	142	1.41958e-22	6.75635e-20	55.186
1	39627413	39667413	1	39707413	39747413	119	6.98284e-31	7.72806e-28	33.0707
1	39627413	39667413	1	39747413	39787413	83	4.28772e-20	1.51189e-17	24.9061
1	39627413	39667413	1	39787413	39827413	66	1.73566e-14	3.03299e-12	21.7277
1	39627413	39667413	1	39867413	39907413	67	9.75093e-20	3.31166e-17	17.2909
1	39667413	39707413	1	39707413	39747413	153	2.63979e-27	2.06711e-24	55.186
1	39667413	39707413	1	39747413	39787413	81	1.48267e-12	1.94851e-10	33.0707
1	39667413	39707413	1	39787413	39827413	84	1.26512e-20	4.84814e-18	24.9061
1	39707413	39747413	1	39747413	39787413	133	5.65456e-19	1.76714e-16	55.186
1	39707413	39747413	1	39787413	39827413	100	6.06491e-21	2.41329e-18	33.0707
1	39707413	39747413	1	39827413	39867413	68	8.51409e-13	1.16888e-10	24.9061
1	39707413	39747413	1	39867413	39907413	61	3.99431e-12	4.9677e-10	21.7277
1	39747413	39787413	1	39787413	39827413	205	6.41311e-54	4.36323e-50	55.186
1	39747413	39787413	1	39827413	39867413	113	1.36083e-27	1.0924e-24	33.0707
1	39747413	39787413	1	39867413	39907413	101	2.27301e-30	2.38218e-27	24.9061
1	39747413	39787413	1	39907413	39947413	68	1.77438e-15	3.58871e-13	21.7277
1	39787413	39827413	1	39827413	39867413	196	7.35401e-49	3.0829e-45	55.186
1	39787413	39827413	1	39867413	39907413	162	6.23137e-58	5.1723e-54	33.0707
1	39787413	39827413	1	39907413	39947413	110	4.84754e-36	8.56098e-33	24.9061
1	39827413	39867413	1	39867413	39907413	197	2.05598e-49	8.79664e-46	55.186
1	39827413	39867413	1	39907413	39947413	106	6.2897e-24	3.48048e-21	33.0707
1	39867413	39907413	1	39907413	39947413	177	8.95116e-39	1.92483e-35	55.186
1	40027413	40067413	1	40067413	40107413	168	2.679e-34	4.17985e-31	55.186
1	40027413	40067413	1	40107413	40147413	91	9.2833e-17	2.23868e-14	33.0707
1	40067413	40107413	1	40107413	40147413	155	3.34417e-28	2.87947e-25	55.186
1	40507413	40547413	1	40547413	40587413	139	2.39953e-21	9.88933e-19	55.186
1	40507413	40547413	1	40587413	40627413	85	3.54131e-14	5.97933e-12	33.0707
1	40507413	40547413	1	40827413	40867413	92	1.36077e-43	4.34422e-40	13.9156
1	40547413	40587413	1	40667413	40707413	77	5.04269e-17	1.25544e-14	24.9061
1	40547413	40587413	1	40827413	40867413	82	1.64277e-32	2.11078e-29	15.4614
1	40587413	40627413	1	40627413	40667413	116	6.73911e-13	9.37919e-11	55.186
1	40587413	40627413	1	40667413	40707413	93	1.1729e-17	3.12755e-15	33.0707
1	40587413	40627413	1	40707413	40747413	72	1.28805e-14	2.31516e-12	24.9061
1	40587413	40627413	1	40747413	40787413	62	1.38826e-12	1.84017e-10	21.7277
1	40587413	40627413	1	40787413	40827413	64	1.07601e-15	2.27028e-13	19.3887
1	40587413	40627413	1	40827413	40867413	96	2.56695e-39	5.72763e-36	17.2909
1	40587413	40627413	1	40867413	40907413	49	8.57575e-12	1.01284e-09	15.4614
1	40627413	40667413	1	40667413	40707413	169	8.72316e-35	1.42531e-31	55.186
1	40627413	40667413	1	40707413	40747413	78	2.15198e-11	2.38419e-09	33.0707
1	40627413	40667413	1	40827413	40867413	75	7.55336e-22	3.27565e-19	19.3887
1	40667413	40707413	1	40707413	40747413	147	1.11053e-24	6.68928e-22	55.186
1	40667413	40707413	1	40747413	40787413	85	3.54131e-14	5.97933e-12	33.0707
1	40667413	40707413	1	40827413	40867413	87	4.81319e-26	3.29633e-23	21.7277
1	40707413	40747413	1	40747413	40787413	118	1.46527e-13	2.2615e-11	55.186
1	40707413	40747413	1	40827413	40867413	73	4.36475e-15	8.3864e-13	24.9061
1	41107413	41147413	1	41147413	41187413	114	2.99696e-12	3.79092e-10	55.186
1	41107413	41147413	1	41227413	41267413	67	2.34346e-12	3.01483e-10	24.9061
1	41147413	41187413	1	41187413	41227413	150	5.57715e-26	3.76363e-23	55.186
1	41147413	41187413	1	41227413	41267413	88	1.90617e-15	3.8273e-13	33.0707
1	41427413	41467413	1	41467413	41507413	113	6.23975e-12	7.5127e-10	55.186
1	42027413	42067413	1	42067413	42107413	142	1.41958e-22	6.75635e-20	55.186
1	42027413	42067413	1	42267413	42307413	66	3.7974e-19	1.21982e-16	17.2909
1	42027413	42067413	1	42307413	42347413	70	3.63292e-24	2.06539e-21	15.4614
1	42027413	42067413	1	42547413	42587413	39	1.9564e-13	2.97744e-11	9.12738
1	42027413	42067413	1	42787413	42827413	31	1.32846e-12	1.78196e-10	6.24244
1	42067413	42107413	1	42227413	42267413	87	4.81319e-26	3.29633e-23	21.7277
1	42067413	42107413	1	42267413	42307413	86	1.07948e-28	9.65533e-26	19.3887
1	42067413	42107413	1	42307413	42347413	84	1.10945e-30	1.22134e-27	17.2909
1	42067413	42107413	1	42347413	42387413	67	3.26797e-22	1.49534e-19	15.4614
1	42067413	42107413	1	42387413	42427413	48	7.84189e-13	1.08521e-10	13.9156
1	42107413	42147413	1	42267413	42307413	66	1.73566e-14	3.03299e-12	21.7277
1	42267413	42307413	1	42307413	42347413	137	1.52554e-20	5.77147e-18	55.186
1	42267413	42307413	1	42387413	42427413	77	5.04269e-17	1.25544e-14	24.9061
1	42267413	42307413	1	42507413	42547413	59	3.35949e-15	6.5674e-13	17.2909
1	42267413	42307413	1	42547413	42587413	53	6.75573e-14	1.09097e-11	15.4614
1	42267413	42307413	1	42787413	42827413	36	1.44457e-11	1.63403e-09	9.12738
1	42267413	42307413	1	42907413	42947413	33	4.97121e-12	6.05209e-10	7.43876
1	42307413	42347413	1	42347413	42387413	118	1.46527e-13	2.2615e-11	55.186
1	42387413	42427413	1	42787413	42827413	42	3.85901e-12	4.81675e-10	11.5391
1	42547413	42587413	1	42587413	42627413	112	1.28799e-11	1.4746e-09	55.186
1	42667413	42707413	1	42787413	42827413	69	3.04932e-13	4.45924e-11	24.9061
1	42667413	42707413	1	42907413	42947413	54	1.35446e-12	1.80517e-10	17.2909
1	42787413	42827413	1	42907413	42947413	91	1.78788e-24	1.05399e-21	24.9061
1	43267413	43307413	1	43307413	43347413	151	2.03064e-26	1.45554e-23	55.186
1	43267413	43307413	1	43587413	43627413	49	2.20996e-13	3.32794e-11	13.9156
1	43307413	43347413	1	43587413	43627413	50	2.62948e-12	3.36506e-10	15.4614
1	43347413	43387413	1	43387413	43427413	113	6.23975e-12	7.5127e-10	55.186
1	43347413	43387413	1	43507413	43547413	75	3.89324e-19	1.24386e-16	21.7277
1	43387413	43427413	1	43427413	43467413	119	6.74789e-14	1.09097e-11	55.186
1	43387413	43427413	1	43507413	43547413	75	4.81552e-16	1.05967e-13	24.9061
1	43667413	43707413	1	43827413	43867413	68	1.77438e-15	3.58871e-13	21.7277
1	43707413	43747413	1	43827413	43867413	74	1.45939e-15	3.01182e-13	24.9061
1	43747413	43787413	1	43827413	43867413	86	1.35232e-14	2.4098e-12	33.0707
1	43827413	43867413	1	43867413	43907413	116	6.73911e-13	9.37919e-11	55.186
1	44187413	44227413	1	44387413	44427413	64	1.07601e-15	2.27028e-13	19.3887
1	44227413	44267413	1	44387413	44427413	66	1.73566e-14	3.03299e-12	21.7277
1	44507413	44547413	1	44547413	44587413	151	2.03064e-26	1.45554e-23	55.186
1	44507413	44547413	1	44667413	44707413	67	5.59012e-15	1.04883e-12	21.7277
1	44547413	44587413	1	44587413	44627413	112	1.28799e-11	1.4746e-09	55.186
1	44827413	44867413	1	44867413	44907413	117	3.15552e-13	4.59028e-11	55.186
1	44827413	44867413	1	44987413	45027413	74	1.35098e-18	4.10156e-16	21.7277
1	45627413	45667413	1	45667413	45707413	124	1.23733e-15	2.5766e-13	55.186
1	45827413	45867413	1	45947413	45987413	66	6.35729e-12	7.60129e-10	24.9061
1	46147413	46187413	1	46307413	46347413	67	5.59012e-15	1.04883e-12	21.7277
1	46507413	46547413	1	46627413	46667413	69	3.04932e-13	4.45924e-11	24.9061
1	46587413	46627413	1	46627413	46667413	118	1.46527e-13	2.2615e-11	55.186
1	46707413	46747413	1	46747413	46787413	120	3.08214e-14	5.25968e-12	55.186
1	48027413	48067413	1	48107413	48147413	85	3.54131e-14	5.97933e-12	33.0707
1	49027413	49067413	1	49067413	49107413	112	1.28799e-11	1.4746e-09	55.186
1	50907412	50947412	1	51027412	51067412	65	1.69939e-11	1.90824e-09	24.9061
1	51227412	51267412	1	51627412	51667412	43	1.02723e-12	1.39641e-10	11.5391
1	51387412	51427412	1	51427412	51467412	113	6.23975e-12	7.5127e-10	55.186
1	51787412	51827412	1	52227412	52267412	40	4.50379e-12	5.52354e-10	10.6229
1	51827412	51867412	1	52227412	52267412	41	1.41662e-11	1.60812e-09	11.5391
1	51947412	51987412	1	52227412	52267412	70	3.63292e-24	2.06539e-21	15.4614
1	51987412	52027412	1	52227412	52267412	62	7.51154e-17	1.81881e-14	17.2909
1	52027412	52067412	1	52147412	52187412	78	1.60084e-17	4.21029e-15	24.9061
1	52027412	52067412	1	52187412	52227412	69	5.55173e-16	1.20696e-13	21.7277
1	52027412	52067412	1	52227412	52267412	76	1.91853e-22	8.96655e-20	19.3887
1	52067412	52107412	1	52147412	52187412	102	6.37902e-22	2.81043e-19	33.0707
1	52067412	52107412	1	52187412	52227412	96	2.29242e-27	1.80875e-24	24.9061
1	52067412	52107412	1	52227412	52267412	101	5.38334e-35	9.04534e-32	21.7277
1	52107412	52147412	1	52147412	52187412	131	3.29397e-18	9.38274e-16	55.186
1	52107412	52147412	1	52227412	52267412	74	1.45939e-15	3.01182e-13	24.9061
1	52147412	52187412	1	52187412	52227412	229	3.16547e-68	4.69192e-64	55.186
1	52147412	52187412	1	52227412	52267412	126	6.95322e-35	1.15893e-31	33.0707
1	52187412	52227412	1	52227412	52267412	151	2.03064e-26	1.45554e-23	55.186
1	52227412	52267412	1	52267412	52307412	120	3.08214e-14	5.25968e-12	55.186
1	52267412	52307412	1	52307412	52347412	146	2.97004e-24	1.72396e-21	55.186
1	52267412	52307412	1	52507412	52547412	52	1.31872e-11	1.50191e-09	17.2909
1	52347412	52387412	1	52387412	52427412	133	5.65456e-19	1.76714e-16	55.186
1	52507412	52547412	1	52747412	52787412	67	9.75093e-20	3.31166e-17	17.2909
1	52507412	52547412	1	52787412	52827412	54	1.92064e-14	3.331e-12	15.4614
1	52547412	52587412	1	52747412	52787412	67	2.67926e-17	6.8512e-15	19.3887
1	52547412	52587412	1	52787412	52827412	54	1.35446e-12	1.80517e-10	17.2909
1	52587412	52627412	1	52747412	52787412	75	3.89324e-19	1.24386e-16	21.7277
1	52707412	52747412	1	52747412	52787412	181	7.91892e-41	2.00397e-37	55.186
1	52867412	52907412	1	52907412	52947412	114	2.99696e-12	3.79092e-10	55.186
1	52867412	52907412	1	52947412	52987412	107	1.93602e-24	1.13648e-21	33.0707
1	52867412	52907412	1	53027412	53067412	91	1.64899e-28	1.42576e-25	21.7277
1	52867412	52907412	1	53107412	53147412	59	3.35949e-15	6.5674e-13	17.2909
1	52867412	52907412	1	53187412	53227412	49	2.20996e-13	3.32794e-11	13.9156
1	52907412	52947412	1	52947412	52987412	145	7.88973e-24	4.26911e-21	55.186
1	52907412	52947412	1	53027412	53067412	92	4.82102e-25	2.96418e-22	24.9061
1	52907412	52947412	1	53107412	53147412	65	3.18947e-16	7.13967e-14	19.3887
1	52907412	52947412	1	53187412	53227412	57	3.96514e-16	8.79539e-14	15.4614
1	52907412	52947412	1	53227412	53267412	46	9.28833e-12	1.08282e-09	13.9156
1	52947412	52987412	1	53027412	53067412	123	3.78686e-33	5.36391e-30	33.0707
1	52947412	52987412	1	53107412	53147412	75	3.89324e-19	1.24386e-16	21.7277
1	53027412	53067412	1	53107412	53147412	109	1.78445e-25	1.15535e-22	33.0707
1	53187412	53227412	1	53227412	53267412	112	1.28799e-11	1.4746e-09	55.186
1	53227412	53267412	1	53587412	53627412	45	1.34798e-12	1.80348e-10	12.6224
1	53227412	53267412	1	53667412	53707412	47	2.06606e-16	4.78492e-14	10.6229
1	53347412	53387412	1	53627412	53667412	50	2.62948e-12	3.36506e-10	15.4614
1	53387412	53427412	1	53587412	53627412	63	3.57501e-15	6.96248e-13	19.3887
1	53427412	53467412	1	53587412	53627412	67	5.59012e-15	1.04883e-12	21.7277
1	53507412	53547412	1	53587412	53627412	114	3.93376e-28	3.32504e-25	33.0707
1	53587412	53627412	1	53627412	53667412	113	6.23975e-12	7.5127e-10	55.186
1	53747412	53787412	1	53867412	53907412	70	1.0768e-13	1.68069e-11	24.9061
1	53867412	53907412	1	53907412	53947412	140	9.4157e-22	4.05364e-19	55.186
1	53867412	53907412	1	54187412	54227412	72	3.91734e-28	3.3247e-25	13.9156
1	53867412	53907412	1	54227412	54267412	44	4.84526e-12	5.90915e-10	12.6224
1	53907412	53947412	1	54187412	54227412	51	7.90736e-13	1.091e-10	15.4614
1	53907412	53947412	1	54227412	54267412	55	7.38954e-17	1.79766e-14	13.9156
1	53907412	53947412	1	54267412	54307412	45	1.34798e-12	1.80348e-10	12.6224
1	53947412	53987412	1	54187412	54227412	64	5.5069e-18	1.5196e-15	17.2909
1	53947412	53987412	1	54227412	54267412	62	4.38748e-19	1.39e-16	15.4614
1	53987412	54027412	1	54027412	54067412	151	2.03064e-26	1.45554e-23	55.186
1	53987412	54027412	1	54187412	54227412	60	1.19359e-13	1.8539e-11	19.3887
1	54027412	54067412	1	54067412	54107412	136	3.80542e-20	1.37104e-17	55.186
1	54027412	54067412	1	54187412	54227412	68	1.77438e-15	3.58871e-13	21.7277
1	54027412	54067412	1	54227412	54267412	66	9.31294e-17	2.23868e-14	19.3887
1	54507412	54547412	1	54547412	54587412	117	3.15552e-13	4.59028e-11	55.186
1	54507412	54547412	1	54627412	54667412	66	6.35729e-12	7.60129e-10	24.9061
1	54507412	54547412	1	54947412	54987412	50	2.07195e-18	6.00911e-16	10.6229
1	54547412	54587412	1	54947412	54987412	42	3.85901e-12	4.81675e-10	11.5391
1	54547412	54587412	1	55187412	55227412	38	1.8161e-15	3.64998e-13	7.43876
1	54627412	54667412	1	54867412	54907412	52	1.31872e-11	1.50191e-09	17.2909
1	54627412	54667412	1	55187412	55227412	41	9.66609e-16	2.04884e-13	8.49852
1	54747412	54787412	1	54787412	54827412	137	1.52554e-20	5.77147e-18	55.186
1	54787412	54827412	1	54827412	54867412	114	2.99696e-12	3.79092e-10	55.186
1	55147412	55187412	1	55187412	55227412	119	6.74789e-14	1.09097e-11	55.186
1	55507412	55547412	1	55547412	55587412	129	1.86214e-17	4.84229e-15	55.186
1	55507412	55547412	1	55587412	55627412	78	2.15198e-11	2.38419e-09	33.0707
1	55547412	55587412	1	55587412	55627412	180	2.60358e-40	6.35612e-37	55.186
1	55547412	55587412	1	55667412	55707412	88	8.54109e-23	4.2149e-20	24.9061
1	55547412	55587412	1	55707412	55747412	74	1.35098e-18	4.10156e-16	21.7277
1	55547412	55587412	1	55747412	55787412	56	1.02091e-11	1.18485e-09	19.3887
1	55547412	55587412	1	57027412	57067412	22	2.78586e-13	4.09707e-11	2.74014
1	55587412	55627412	1	55627412	55667412	178	2.76816e-39	6.14355e-36	55.186
1	55587412	55627412	1	55667412	55707412	128	4.65252e-36	8.28709e-33	33.0707
1	55587412	55627412	1	55707412	55747412	133	6.42422e-52	3.33273e-48	24.9061
1	55587412	55627412	1	55747412	55787412	82	4.49522e-23	2.26684e-20	21.7277
1	55587412	55627412	1	55787412	55827412	69	2.12284e-18	6.13098e-16	19.3887
1	55587412	55627412	1	55827412	55867412	57	3.89837e-14	6.49239e-12	17.2909
1	55587412	55627412	1	56307412	56347412	37	2.48838e-16	5.67433e-14	6.5978
1	55587412	55627412	1	56747412	56787412	27	1.25391e-14	2.25575e-12	3.82575
1	55587412	55627412	1	57027412	57067412	34	5.81405e-25	3.56418e-22	2.8439
1	55587412	55627412	1	57067412	57107412	25	4.09045e-16	9.0251e-14	2.74014
1	55587412	55627412	1	57107412	57147412	21	1.16671e-12	1.56752e-10	2.64428
1	55627412	55667412	1	55667412	55707412	127	1.02115e-16	2.42586e-14	55.186
1	55627412	55667412	1	55707412	55747412	85	3.54131e-14	5.97933e-12	33.0707
1	55627412	55667412	1	57027412	57067412	25	2.21408e-15	4.3966e-13	2.95596
1	55627412	55667412	1	57067412	57107412	23	7.02893e-14	1.12328e-11	2.8439
1	55627412	55667412	1	57107412	57147412	20	1.73613e-11	1.92861e-09	2.74014
1	55627412	55667412	1	57147412	57187412	23	1.59436e-14	2.81452e-12	2.64428
1	55667412	55707412	1	55707412	55747412	141	3.66879e-22	1.66954e-19	55.186
1	55667412	55707412	1	56307412	56347412	34	1.07921e-12	1.46037e-10	7.43876
1	55667412	55707412	1	56547412	56587412	28	4.83441e-12	5.90808e-10	5.35552
1	55667412	55707412	1	57067412	57107412	25	2.21408e-15	4.3966e-13	2.95596
1	55667412	55707412	1	57107412	57147412	22	5.7175e-13	8.03822e-11	2.8439
1	55667412	55707412	1	57147412	57187412	22	2.78586e-13	4.09707e-11	2.74014
1	55667412	55707412	1	57227412	57267412	21	6.21371e-13	8.6683e-11	2.5559
1	55707412	55747412	1	56307412	56347412	35	1.36553e-12	1.81293e-10	7.9379
1	55707412	55747412	1	57027412	57067412	36	1.96726e-25	1.24649e-22	3.20665
1	55707412	55747412	1	57067412	57107412	27	7.1705e-17	1.74643e-14	3.07674
1	55707412	55747412	1	57107412	57147412	25	2.21408e-15	4.3966e-13	2.95596
1	55747412	55787412	1	55787412	55827412	171	9.08775e-36	1.5914e-32	55.186
1	55747412	55787412	1	55827412	55867412	96	4.86815e-19	1.52828e-16	33.0707
1	55747412	55787412	1	56267412	56307412	54	4.0714e-24	2.30521e-21	9.12738
1	55747412	55787412	1	56307412	56347412	51	3.90883e-23	1.97594e-20	8.49852
1	55747412	55787412	1	56427412	56467412	38	2.68823e-16	6.07004e-14	6.99432
1	55747412	55787412	1	56547412	56587412	35	3.36225e-16	7.50218e-14	5.92145
1	55747412	55787412	1	56787412	56827412	31	1.58837e-16	3.72224e-14	4.40606
1	55747412	55787412	1	56907412	56947412	31	3.489e-18	9.85041e-16	3.82575
1	55747412	55787412	1	57027412	57067412	58	4.20641e-50	1.81849e-46	3.34609
1	55747412	55787412	1	57067412	57107412	26	1.63558e-15	3.32583e-13	3.20665
1	55747412	55787412	1	57107412	57147412	26	6.32104e-16	1.36491e-13	3.07674
1	55747412	55787412	1	57147412	57187412	24	1.88207e-14	3.2682e-12	2.95596
1	55747412	55787412	1	57227412	57267412	26	4.29241e-17	1.08624e-14	2.74014
1	55787412	55827412	1	55827412	55867412	148	4.12458e-25	2.56255e-22	55.186
1	55787412	55827412	1	55907412	55947412	76	1.56837e-16	3.68578e-14	24.9061
1	55787412	55827412	1	56147412	56187412	47	9.78346e-14	1.54093e-11	12.6224
1	55787412	55827412	1	56267412	56307412	42	2.42133e-14	4.17145e-12	9.83125
1	55787412	55827412	1	56307412	56347412	73	3.52943e-40	8.37021e-37	9.12738
1	55787412	55827412	1	56347412	56387412	39	2.22252e-14	3.84011e-12	8.49852
1	55787412	55827412	1	56427412	56467412	45	9.66634e-21	3.74929e-18	7.43876
1	55787412	55827412	1	56507412	56547412	40	1.18761e-18	3.61085e-16	6.5978
1	55787412	55827412	1	56547412	56587412	30	6.64787e-12	7.92362e-10	6.24244
1	55787412	55827412	1	56907412	56947412	32	1.53866e-18	4.52569e-16	4.00746
1	55787412	55827412	1	57027412	57067412	55	1.99011e-45	6.88283e-42	3.49548
1	55787412	55827412	1	57067412	57107412	28	6.34858e-17	1.55079e-14	3.34609
1	55787412	55827412	1	57107412	57147412	30	2.58483e-19	8.41378e-17	3.20665
1	55787412	55827412	1	57147412	57187412	30	8.47301e-20	2.9134e-17	3.07674
1	55787412	55827412	1	57227412	57267412	25	9.37911e-16	1.9931e-13	2.8439
1	55827412	55867412	1	55867412	55907412	217	6.26739e-61	7.02999e-57	55.186
1	55827412	55867412	1	55907412	55947412	116	3.20305e-29	3.02809e-26	33.0707
1	55827412	55867412	1	55947412	55987412	66	6.35729e-12	7.60129e-10	24.9061
1	55827412	55867412	1	55987412	56027412	65	5.30991e-14	8.65563e-12	21.7277
1	55827412	55867412	1	56067412	56107412	66	3.7974e-19	1.21982e-16	17.2909
1	55827412	55867412	1	56107412	56147412	57	3.96514e-16	8.79539e-14	15.4614
1	55827412	55867412	1	56147412	56187412	63	6.39356e-22	2.81043e-19	13.9156
1	55827412	55867412	1	56187412	56227412	43	1.70365e-11	1.90824e-09	12.6224
1	55827412	55867412	1	56227412	56267412	44	2.67335e-13	3.9512e-11	11.5391
1	55827412	55867412	1	56267412	56307412	51	4.29429e-19	1.3636e-16	10.6229
1	55827412	55867412	1	56307412	56347412	89	8.02631e-53	4.56313e-49	9.83125
1	55827412	55867412	1	56347412	56387412	60	6.40602e-29	5.7671e-26	9.12738
1	55827412	55867412	1	56387412	56427412	52	6.36504e-24	3.4896e-21	8.49852
1	55827412	55867412	1	56427412	56467412	55	9.97144e-28	8.06697e-25	7.9379
1	55827412	55867412	1	56507412	56547412	44	6.01931e-21	2.40206e-18	6.99432
1	55827412	55867412	1	56547412	56587412	45	9.92271e-23	4.80529e-20	6.5978
1	55827412	55867412	1	56587412	56627412	54	8.44816e-32	1.01042e-28	6.24244
1	55827412	55867412	1	56627412	56667412	47	2.38052e-26	1.66886e-23	5.92145
1	55827412	55867412	1	56667412	56707412	33	2.86412e-15	5.61487e-13	5.62807
1	55827412	55867412	1	56747412	56787412	50	5.23263e-32	6.3705e-29	5.09809
1	55827412	55867412	1	56787412	56827412	34	6.52303e-18	1.78811e-15	4.85431
1	55827412	55867412	1	56827412	56867412	30	3.87118e-15	7.49706e-13	4.62377
1	55827412	55867412	1	56907412	56947412	47	1.25574e-32	1.63886e-29	4.20075
1	55827412	55867412	1	56987412	57027412	30	2.83943e-17	7.22516e-15	3.82575
1	55827412	55867412	1	57027412	57067412	76	8.69668e-71	1.44372e-66	3.65523
1	55827412	55867412	1	57067412	57107412	43	1.28037e-31	1.50533e-28	3.49548
1	55827412	55867412	1	57107412	57147412	33	9.17576e-22	3.95445e-19	3.34609
1	55827412	55867412	1	57147412	57187412	31	2.66422e-20	9.7937e-18	3.20665
1	55827412	55867412	1	57187412	57227412	23	3.44012e-13	4.96254e-11	3.07674
1	55827412	55867412	1	57227412	57267412	35	1.635e-25	1.06691e-22	2.95596
1	55867412	55907412	1	55907412	55947412	183	7.20661e-42	1.99393e-38	55.186
1	55867412	55907412	1	56027412	56067412	61	3.99431e-12	4.9677e-10	21.7277
1	55867412	55907412	1	56107412	56147412	57	3.89837e-14	6.49239e-12	17.2909
1	55867412	55907412	1	56147412	56187412	58	1.05066e-16	2.48177e-14	15.4614
1	55867412	55907412	1	56227412	56267412	57	6.04479e-20	2.08365e-17	12.6224
1	55867412	55907412	1	56267412	56307412	46	1.69529e-14	2.97498e-12	11.5391
1	55867412	55907412	1	56307412	56347412	75	1.05949e-37	2.05473e-34	10.6229
1	55867412	55907412	1	56387412	56427412	38	8.42177e-13	1.15889e-10	9.12738
1	55867412	55907412	1	56427412	56467412	35	8.66424e-12	1.0175e-09	8.49852
1	55867412	55907412	1	56507412	56547412	41	1.14974e-17	3.0765e-15	7.43876
1	55867412	55907412	1	56547412	56587412	34	2.03995e-13	3.08986e-11	6.99432
1	55867412	55907412	1	56587412	56627412	36	1.4033e-15	2.90474e-13	6.5978
1	55867412	55907412	1	56627412	56667412	31	1.32846e-12	1.78196e-10	6.24244
1	55867412	55907412	1	56667412	56707412	31	3.5217e-13	5.06965e-11	5.92145
1	55867412	55907412	1	56747412	56787412	40	9.44103e-22	4.05364e-19	5.35552
1	55867412	55907412	1	56907412	56947412	30	1.12325e-15	2.35917e-13	4.40606
1	55867412	55907412	1	57027412	57067412	39	6.28519e-26	4.18027e-23	3.82575
1	55867412	55907412	1	57107412	57147412	32	3.17954e-20	1.14846e-17	3.49548
1	55867412	55907412	1	57147412	57187412	26	4.32798e-15	8.3196e-13	3.34609
1	55907412	55947412	1	56067412	56107412	80	6.37972e-22	2.81043e-19	21.7277
1	55907412	55947412	1	56147412	56187412	81	1.23848e-28	1.08667e-25	17.2909
1	55907412	55947412	1	56227412	56267412	54	2.93798e-16	6.60164e-14	13.9156
1	55907412	55947412	1	56267412	56307412	54	5.35706e-18	1.48121e-15	12.6224
1	55907412	55947412	1	56307412	56347412	71	3.53551e-32	4.34116e-29	11.5391
1	55907412	55947412	1	56347412	56387412	47	2.06606e-16	4.78492e-14	10.6229
1	55907412	55947412	1	56427412	56467412	38	8.42177e-13	1.15889e-10	9.12738
1	55907412	55947412	1	56507412	56547412	38	1.32125e-14	2.36459e-12	7.9379
1	55907412	55947412	1	56547412	56587412	35	2.27704e-13	3.41779e-11	7.43876
1	55907412	55947412	1	56627412	56667412	35	7.70255e-15	1.4195e-12	6.5978
1	55907412	55947412	1	56787412	56827412	33	7.24191e-16	1.55165e-13	5.35552
1	55907412	55947412	1	56907412	56947412	29	2.52622e-14	4.33954e-12	4.62377
1	55907412	55947412	1	56987412	57027412	26	7.06999e-13	9.79044e-11	4.20075
1	55907412	55947412	1	57027412	57067412	62	1.47165e-50	6.86256e-47	4.00746
1	55907412	55947412	1	57067412	57107412	30	2.83943e-17	7.22516e-15	3.82575
1	55907412	55947412	1	57147412	57187412	27	1.50385e-15	3.06848e-13	3.49548
1	55907412	55947412	1	57227412	57267412	26	1.63558e-15	3.32583e-13	3.20665
1	55947412	55987412	1	56147412	56187412	56	1.02091e-11	1.18485e-09	19.3887
1	55947412	55987412	1	56307412	56347412	68	1.22616e-27	9.86209e-25	12.6224
1	55947412	55987412	1	56507412	56547412	37	4.62469e-13	6.5731e-11	8.49852
1	55947412	55987412	1	57027412	57067412	29	2.34796e-15	4.65354e-13	4.20075
1	55947412	55987412	1	57147412	57187412	23	1.043e-11	1.20241e-09	3.65523
1	55987412	56027412	1	56067412	56107412	102	6.37902e-22	2.81043e-19	33.0707
1	55987412	56027412	1	56107412	56147412	69	3.04932e-13	4.45924e-11	24.9061
1	55987412	56027412	1	56147412	56187412	68	1.77438e-15	3.58871e-13	21.7277
1	55987412	56027412	1	56227412	56267412	52	1.31872e-11	1.50191e-09	17.2909
1	55987412	56027412	1	56267412	56307412	52	2.33301e-13	3.49295e-11	15.4614
1	55987412	56027412	1	56307412	56347412	63	6.39356e-22	2.81043e-19	13.9156
1	55987412	56027412	1	56427412	56467412	43	7.12574e-14	1.13831e-11	10.6229
1	55987412	56027412	1	56507412	56547412	47	7.08974e-19	2.18928e-16	9.12738
1	55987412	56027412	1	56747412	56787412	35	1.56401e-15	3.18967e-13	6.24244
1	55987412	56027412	1	56787412	56827412	33	1.15424e-14	2.1044e-12	5.92145
1	55987412	56027412	1	57027412	57067412	50	6.9968e-35	1.15893e-31	4.40606
1	55987412	56027412	1	57147412	57187412	25	6.08692e-13	8.5e-11	3.82575
1	56027412	56067412	1	56067412	56107412	118	1.46527e-13	2.2615e-11	55.186
1	56027412	56067412	1	56307412	56347412	65	6.09878e-21	2.41329e-18	15.4614
1	56027412	56067412	1	56507412	56547412	38	7.17557e-12	8.51835e-10	9.83125
1	56027412	56067412	1	57027412	57067412	26	5.71619e-12	6.91241e-10	4.62377
1	56027412	56067412	1	57147412	57187412	24	1.02561e-11	1.18485e-09	4.00746
1	56067412	56107412	1	56107412	56147412	144	2.08165e-23	1.0867e-20	55.186
1	56067412	56107412	1	56147412	56187412	112	4.66662e-27	3.51497e-24	33.0707
1	56067412	56107412	1	56267412	56307412	68	7.59618e-18	2.06455e-15	19.3887
1	56067412	56107412	1	56307412	56347412	93	4.28662e-37	8.1371e-34	17.2909
1	56067412	56107412	1	56427412	56467412	54	5.35706e-18	1.48121e-15	12.6224
1	56067412	56107412	1	56627412	56667412	43	3.82228e-17	9.68454e-15	8.49852
1	56067412	56107412	1	56747412	56787412	35	4.04909e-14	6.71914e-12	6.99432
1	56067412	56107412	1	56907412	56947412	33	2.86412e-15	5.61487e-13	5.62807
1	56067412	56107412	1	57027412	57067412	50	5.73196e-33	7.92961e-30	4.85431
1	56067412	56107412	1	57147412	57187412	35	1.07514e-20	4.14691e-18	4.20075
1	56107412	56147412	1	56147412	56187412	126	2.36379e-16	5.43804e-14	55.186
1	56107412	56147412	1	56267412	56307412	60	1.13108e-11	1.30106e-09	21.7277
1	56107412	56147412	1	56307412	56347412	69	2.12284e-18	6.13098e-16	19.3887
1	56107412	56147412	1	56507412	56547412	45	6.8053e-14	1.09097e-11	11.5391
1	56107412	56147412	1	56627412	56667412	36	1.44457e-11	1.63403e-09	9.12738
1	56107412	56147412	1	56747412	56787412	34	1.07921e-12	1.46037e-10	7.43876
1	56107412	56147412	1	57027412	57067412	40	1.69028e-22	7.97159e-20	5.09809
1	56147412	56187412	1	56267412	56307412	80	1.55388e-18	4.56399e-16	24.9061
1	56147412	56187412	1	56307412	56347412	86	1.93449e-25	1.23516e-22	21.7277
1	56147412	56187412	1	56347412	56387412	57	3.44301e-12	4.32876e-10	19.3887
1	56147412	56187412	1	56507412	56547412	47	9.78346e-14	1.54093e-11	12.6224
1	56147412	56187412	1	56747412	56787412	35	1.36553e-12	1.81293e-10	7.9379
1	56147412	56187412	1	56827412	56867412	35	4.04909e-14	6.71914e-12	6.99432
1	56147412	56187412	1	56907412	56947412	35	1.56401e-15	3.18967e-13	6.24244
1	56147412	56187412	1	57027412	57067412	48	4.09918e-29	3.78896e-26	5.35552
1	56147412	56187412	1	57147412	57187412	39	4.68027e-23	2.35159e-20	4.62377
1	56187412	56227412	1	56227412	56267412	124	1.23733e-15	2.5766e-13	55.186
1	56187412	56227412	1	56267412	56307412	89	7.03778e-16	1.51889e-13	33.0707
1	56187412	56227412	1	56307412	56347412	101	2.27301e-30	2.38218e-27	24.9061
1	56187412	56227412	1	56627412	56667412	41	1.15753e-12	1.55923e-10	10.6229
1	56227412	56267412	1	56267412	56307412	136	3.80542e-20	1.37104e-17	55.186
1	56227412	56267412	1	56307412	56347412	109	1.78445e-25	1.15535e-22	33.0707
1	56227412	56267412	1	56747412	56787412	40	4.43295e-14	7.31809e-12	9.12738
1	56227412	56267412	1	57027412	57067412	39	2.05416e-19	6.7714e-17	5.92145
1	56267412	56307412	1	56307412	56347412	154	9.42588e-28	7.70067e-25	55.186
1	56267412	56307412	1	56747412	56787412	38	7.17557e-12	8.51835e-10	9.83125
1	56267412	56307412	1	56827412	56867412	35	8.66424e-12	1.0175e-09	8.49852
1	56267412	56307412	1	57027412	57067412	49	3.42603e-27	2.60417e-24	6.24244
1	56267412	56307412	1	57147412	57187412	31	2.69732e-14	4.61436e-12	5.35552
1	56267412	56307412	1	57227412	57267412	27	2.8992e-12	3.6841e-10	4.85431
1	56307412	56347412	1	56347412	56387412	160	1.70975e-30	1.82882e-27	55.186
1	56307412	56347412	1	56387412	56427412	94	4.10344e-18	1.15146e-15	33.0707
1	56307412	56347412	1	56427412	56467412	100	9.24708e-30	9.11575e-27	24.9061
1	56307412	56347412	1	56507412	56547412	89	1.1438e-30	1.25251e-27	19.3887
1	56307412	56347412	1	56547412	56587412	74	4.81638e-24	2.70487e-21	17.2909
1	56307412	56347412	1	56587412	56627412	58	1.05066e-16	2.48177e-14	15.4614
1	56307412	56347412	1	56627412	56667412	68	2.6149e-25	1.63933e-22	13.9156
1	56307412	56347412	1	56747412	56787412	59	7.53342e-25	4.55762e-22	10.6229
1	56307412	56347412	1	56787412	56827412	50	9.33515e-20	3.20454e-17	9.83125
1	56307412	56347412	1	56827412	56867412	39	1.9564e-13	2.97744e-11	9.12738
1	56307412	56347412	1	56907412	56947412	56	1.40936e-28	1.22881e-25	7.9379
1	56307412	56347412	1	57027412	57067412	81	6.00744e-58	5.08819e-54	6.5978
1	56307412	56347412	1	57067412	57107412	39	1.17874e-18	3.59443e-16	6.24244
1	56307412	56347412	1	57107412	57147412	31	3.5217e-13	5.06965e-11	5.92145
1	56307412	56347412	1	57147412	57187412	37	1.77636e-18	5.16988e-16	5.62807
1	56307412	56347412	1	57227412	57267412	31	7.50583e-15	1.38633e-12	5.09809
1	56307412	56347412	1	57267412	57307412	26	1.62488e-11	1.82753e-09	4.85431
1	56347412	56387412	1	56387412	56427412	118	1.46527e-13	2.2615e-11	55.186
1	56387412	56427412	1	57027412	57067412	35	2.27704e-13	3.41779e-11	7.43876
1	56387412	56427412	1	57147412	57187412	31	1.32846e-12	1.78196e-10	6.24244
1	56427412	56467412	1	56507412	56547412	82	5.93276e-13	8.33238e-11	33.0707
1	56427412	56467412	1	56627412	56667412	56	1.02091e-11	1.18485e-09	19.3887
1	56427412	56467412	1	56747412	56787412	55	7.38954e-17	1.79766e-14	13.9156
1	56427412	56467412	1	56907412	56947412	38	7.17557e-12	8.51835e-10	9.83125
1	56427412	56467412	1	57027412	57067412	50	1.34241e-23	7.13352e-21	7.9379
1	56507412	56547412	1	56547412	56587412	120	3.08214e-14	5.25968e-12	55.186
1	56507412	56547412	1	56747412	56787412	54	1.35446e-12	1.80517e-10	17.2909
1	56507412	56547412	1	56907412	56947412	42	3.85901e-12	4.81675e-10	11.5391
1	56507412	56547412	1	57027412	57067412	36	1.44457e-11	1.63403e-09	9.12738
1	56547412	56587412	1	56587412	56627412	112	1.28799e-11	1.4746e-09	55.186
1	56547412	56587412	1	56907412	56947412	49	6.53616e-15	1.21208e-12	12.6224
1	56547412	56587412	1	57027412	57067412	45	2.65212e-16	6.00155e-14	9.83125
1	56747412	56787412	1	56907412	56947412	64	1.60027e-13	2.44261e-11	21.7277
1	57147412	57187412	1	57227412	57267412	80	3.66109e-12	4.58488e-10	33.0707
1	57307412	57347412	1	57347412	57387412	115	1.42719e-12	1.88275e-10	55.186
1	57307412	57347412	1	57947412	57987412	34	1.07921e-12	1.46037e-10	7.43876
1	57307412	57347412	1	58227412	58267412	27	8.61954e-12	1.01368e-09	5.09809
1	57387412	57427412	1	58227412	58267412	38	2.61937e-19	8.51285e-17	5.62807
1	57427412	57467412	1	58467412	58507412	27	3.25573e-13	4.70309e-11	4.40606
1	57467412	57507412	1	58187412	58227412	38	4.29767e-17	1.08691e-14	6.5978
1	57467412	57507412	1	58467412	58507412	28	1.59426e-13	2.43523e-11	4.62377
1	57507412	57547412	1	58067412	58107412	42	1.94462e-16	4.51374e-14	8.49852
1	57507412	57547412	1	58387412	58427412	32	4.48738e-15	8.56256e-13	5.35552
1	57547412	57587412	1	58467412	58507412	28	1.55772e-12	2.03746e-10	5.09809
1	57547412	57587412	1	58507412	58547412	26	1.62488e-11	1.82753e-09	4.85431
1	57587412	57627412	1	57667412	57707412	87	5.10578e-15	9.7024e-13	33.0707
1	57667412	57707412	1	57747412	57787412	83	2.3459e-13	3.50215e-11	33.0707
1	57667412	57707412	1	58267412	58307412	34	6.06873e-12	7.32591e-10	7.9379
1	57667412	57707412	1	58467412	58507412	34	1.99839e-15	3.9893e-13	5.92145
1	57667412	57707412	1	58667412	58707412	27	9.71886e-13	1.32377e-10	4.62377
1	57787412	57827412	1	58227412	58267412	39	1.71041e-11	1.90824e-09	10.6229
1	57907412	57947412	1	57947412	57987412	125	5.42936e-16	1.18595e-13	55.186
1	57947412	57987412	1	58067412	58107412	74	1.45939e-15	3.01182e-13	24.9061
1	58947412	58987412	1	60267412	60307412	22	5.68131e-12	6.87223e-10	3.20665
1	58987412	59027412	1	59107412	59147412	83	4.28772e-20	1.51189e-17	24.9061
1	58987412	59027412	1	60187412	60227412	27	4.31172e-15	8.29604e-13	3.65523
1	58987412	59027412	1	60227412	60267412	24	6.28548e-13	8.76253e-11	3.49548
1	59107412	59147412	1	59147412	59187412	134	2.31693e-19	7.62549e-17	55.186
1	59107412	59147412	1	60187412	60227412	32	5.76423e-18	1.58219e-15	4.20075
1	59107412	59147412	1	60227412	60267412	29	7.21339e-16	1.54634e-13	4.00746
1	59107412	59147412	1	60267412	60307412	28	1.70411e-15	3.45334e-13	3.82575
1	59147412	59187412	1	59587412	59627412	46	9.19567e-16	1.96519e-13	10.6229
1	59147412	59187412	1	60067412	60107412	28	1.55772e-12	2.03746e-10	5.09809
1	59147412	59187412	1	60107412	60147412	30	1.33484e-14	2.38274e-12	4.85431
1	59147412	59187412	1	60147412	60187412	42	6.65648e-26	4.42013e-23	4.62377
1	59147412	59187412	1	60187412	60227412	45	1.08244e-29	1.05703e-26	4.40606
1	59147412	59187412	1	60227412	60267412	39	1.67402e-24	9.88269e-22	4.20075
1	59187412	59227412	1	59227412	59267412	135	9.42409e-20	3.22706e-17	55.186
1	59187412	59227412	1	59587412	59627412	61	1.46026e-24	8.63304e-22	11.5391
1	59187412	59227412	1	60107412	60147412	28	1.55772e-12	2.03746e-10	5.09809
1	59187412	59227412	1	60147412	60187412	48	5.98527e-31	6.64174e-28	4.85431
1	59187412	59227412	1	60187412	60227412	58	1.68153e-42	4.84633e-39	4.62377
1	59187412	59227412	1	60227412	60267412	30	1.12325e-15	2.35917e-13	4.40606
1	59227412	59267412	1	59347412	59387412	70	1.0768e-13	1.68069e-11	24.9061
1	59227412	59267412	1	59547412	59587412	54	2.93798e-16	6.60164e-14	13.9156
1	59227412	59267412	1	59587412	59627412	75	6.13118e-33	8.45371e-30	12.6224
1	59227412	59267412	1	59747412	59787412	36	1.44457e-11	1.63403e-09	9.12738
1	59227412	59267412	1	59987412	60027412	30	6.64787e-12	7.92362e-10	6.24244
1	59227412	59267412	1	60027412	60067412	29	9.48094e-12	1.10157e-09	5.92145
1	59227412	59267412	1	60067412	60107412	31	9.66619e-14	1.52593e-11	5.62807
1	59227412	59267412	1	60107412	60147412	45	2.7917e-26	1.94725e-23	5.35552
1	59227412	59267412	1	60147412	60187412	55	4.27421e-37	8.1371e-34	5.09809
1	59227412	59267412	1	60187412	60227412	70	7.4599e-55	5.24748e-51	4.85431
1	59227412	59267412	1	60227412	60267412	35	2.05088e-19	6.76596e-17	4.62377
1	59267412	59307412	1	60187412	60227412	32	1.18908e-15	2.48736e-13	5.09809
1	59307412	59347412	1	59587412	59627412	57	3.96514e-16	8.79539e-14	15.4614
1	59307412	59347412	1	60147412	60187412	39	3.76429e-20	1.35849e-17	5.62807
1	59307412	59347412	1	60187412	60227412	38	5.17452e-20	1.80313e-17	5.35552
1	59347412	59387412	1	59427412	59467412	82	5.93276e-13	8.33238e-11	33.0707
1	59347412	59387412	1	59467412	59507412	83	4.28772e-20	1.51189e-17	24.9061
1	59347412	59387412	1	59507412	59547412	63	4.74993e-13	6.73496e-11	21.7277
1	59347412	59387412	1	59547412	59587412	68	7.59618e-18	2.06455e-15	19.3887
1	59347412	59387412	1	59587412	59627412	86	4.51118e-32	5.52282e-29	17.2909
1	59347412	59387412	1	59627412	59667412	49	8.57575e-12	1.01284e-09	15.4614
1	59347412	59387412	1	59707412	59747412	47	9.78346e-14	1.54093e-11	12.6224
1	59347412	59387412	1	59787412	59827412	39	1.71041e-11	1.90824e-09	10.6229
1	59347412	59387412	1	59987412	60027412	33	4.97121e-12	6.05209e-10	7.43876
1	59347412	59387412	1	60027412	60067412	31	2.19061e-11	2.41731e-09	6.99432
1	59347412	59387412	1	60107412	60147412	41	2.77662e-20	1.01888e-17	6.24244
1	59347412	59387412	1	60147412	60187412	62	7.30359e-41	1.8596e-37	5.92145
1	59347412	59387412	1	60187412	60227412	53	5.5132e-33	7.67817e-30	5.62807
1	59347412	59387412	1	60227412	60267412	30	1.57132e-13	2.40372e-11	5.35552
1	59427412	59467412	1	59587412	59627412	60	1.13108e-11	1.30106e-09	21.7277
1	59427412	59467412	1	60147412	60187412	33	2.13324e-13	3.21942e-11	6.5978
1	59427412	59467412	1	60187412	60227412	42	4.11035e-21	1.65299e-18	6.24244
1	59467412	59507412	1	59587412	59627412	75	4.81552e-16	1.05967e-13	24.9061
1	59467412	59507412	1	60187412	60227412	46	1.4182e-23	7.50745e-21	6.5978
1	59507412	59547412	1	59587412	59627412	78	2.15198e-11	2.38419e-09	33.0707
1	59507412	59547412	1	60107412	60147412	40	5.27219e-16	1.15344e-13	7.9379
1	59507412	59547412	1	60147412	60187412	45	9.66634e-21	3.74929e-18	7.43876
1	59507412	59547412	1	60187412	60227412	47	2.0931e-23	1.0867e-20	6.99432
1	59547412	59587412	1	59587412	59627412	141	3.66879e-22	1.66954e-19	55.186
1	59547412	59587412	1	60107412	60147412	38	1.02688e-13	1.61003e-11	8.49852
1	59547412	59587412	1	60147412	60187412	51	2.08207e-24	1.21533e-21	7.9379
1	59547412	59587412	1	60187412	60227412	43	3.48906e-19	1.12425e-16	7.43876
1	59587412	59627412	1	59627412	59667412	164	2.24605e-32	2.86818e-29	55.186
1	59587412	59627412	1	59707412	59747412	88	8.54109e-23	4.2149e-20	24.9061
1	59587412	59627412	1	59747412	59787412	73	4.62622e-18	1.28599e-15	21.7277
1	59587412	59627412	1	60027412	60067412	53	1.74197e-20	6.50139e-18	10.6229
1	59587412	59627412	1	60107412	60147412	50	4.52245e-21	1.81169e-18	9.12738
1	59587412	59627412	1	60147412	60187412	85	7.91e-54	5.21082e-50	8.49852
1	59587412	59627412	1	60187412	60227412	104	1.3887e-76	2.8817e-72	7.9379
1	59587412	59627412	1	60227412	60267412	32	2.22371e-11	2.44798e-09	7.43876
1	59627412	59667412	1	59707412	59747412	78	2.15198e-11	2.38419e-09	33.0707
1	59627412	59667412	1	59987412	60027412	48	2.55455e-14	4.38459e-12	12.6224
1	59627412	59667412	1	60067412	60107412	42	2.9054e-13	4.26984e-11	10.6229
1	59627412	59667412	1	60107412	60147412	51	1.7914e-20	6.67388e-18	9.83125
1	59627412	59667412	1	60147412	60187412	39	1.9564e-13	2.97744e-11	9.12738
1	59627412	59667412	1	60187412	60227412	44	7.34418e-18	1.99999e-15	8.49852
1	59747412	59787412	1	60187412	60227412	53	1.74197e-20	6.50139e-18	10.6229
1	59787412	59827412	1	60187412	60227412	42	3.85901e-12	4.81675e-10	11.5391
1	59827412	59867412	1	59867412	59907412	119	6.74789e-14	1.09097e-11	55.186
1	59867412	59907412	1	59907412	59947412	148	4.12458e-25	2.56255e-22	55.186
1	59987412	60027412	1	60187412	60227412	61	3.76619e-14	6.29246e-12	19.3887
1	60107412	60147412	1	60187412	60227412	82	5.93276e-13	8.33238e-11	33.0707
1	60147412	60187412	1	60187412	60227412	131	3.29397e-18	9.38274e-16	55.186
1	60187412	60227412	1	60227412	60267412	127	1.02115e-16	2.42586e-14	55.186
1	60467412	60507412	1	61867412	61907412	22	1.20278e-12	1.61495e-10	2.95596
1	60467412	60507412	1	61907412	61947412	22	5.7175e-13	8.03822e-11	2.8439
1	61507412	61547412	1	62307412	62347412	33	1.15424e-14	2.1044e-12	5.92145
1	61547412	61587412	1	61707412	61747412	62	1.38826e-12	1.84017e-10	21.7277
1	61547412	61587412	1	62307412	62347412	32	2.57302e-13	3.81651e-11	6.24244
1	62907412	62947412	1	62947412	62987412	126	2.36379e-16	5.43804e-14	55.186
1	62907412	62947412	1	63067412	63107412	60	1.13108e-11	1.30106e-09	21.7277
1	62907412	62947412	1	63187412	63227412	56	1.47098e-15	3.01773e-13	15.4614
1	62947412	62987412	1	63067412	63107412	108	9.41992e-35	1.50945e-31	24.9061
1	62947412	62987412	1	63147412	63187412	65	3.18947e-16	7.13967e-14	19.3887
1	62947412	62987412	1	63187412	63227412	53	4.26518e-12	5.27455e-10	17.2909
1	62987412	63027412	1	63067412	63107412	83	2.3459e-13	3.50215e-11	33.0707
1	63027412	63067412	1	63067412	63107412	162	1.98372e-31	2.3126e-28	55.186
1	63067412	63107412	1	63187412	63227412	67	2.34346e-12	3.01483e-10	24.9061
1	63307412	63347412	1	63347412	63387412	117	3.15552e-13	4.59028e-11	55.186
1	63987412	64027412	1	64027412	64067412	123	2.79762e-15	5.5184e-13	55.186
1	63987412	64027412	1	65107412	65147412	24	1.02561e-11	1.18485e-09	4.00746
1	64027412	64067412	1	64587412	64627412	41	9.66609e-16	2.04884e-13	8.49852
1	64027412	64067412	1	64707412	64747412	41	1.41633e-18	4.22578e-16	6.99432
1	64027412	64067412	1	65187412	65227412	25	6.08692e-13	8.5e-11	3.82575
1	64067412	64107412	1	64507412	64547412	45	4.00691e-15	7.74548e-13	10.6229
1	64067412	64107412	1	64547412	64587412	47	1.17258e-17	3.12755e-15	9.83125
1	64067412	64107412	1	64587412	64627412	71	2.23551e-38	4.593e-35	9.12738
1	64067412	64107412	1	64627412	64667412	35	8.66424e-12	1.0175e-09	8.49852
1	64067412	64107412	1	64667412	64707412	35	1.36553e-12	1.81293e-10	7.9379
1	64067412	64107412	1	64707412	64747412	32	2.22371e-11	2.44798e-09	7.43876
1	64067412	64107412	1	65187412	65227412	30	9.58874e-17	2.29235e-14	4.00746
1	64107412	64147412	1	64307412	64347412	59	3.7218e-13	5.34102e-11	19.3887
1	64107412	64147412	1	64507412	64547412	51	1.19369e-17	3.15948e-15	11.5391
1	64107412	64147412	1	64547412	64587412	50	2.07195e-18	6.00911e-16	10.6229
1	64107412	64147412	1	64587412	64627412	89	8.02631e-53	4.56313e-49	9.83125
1	64107412	64147412	1	64627412	64667412	43	4.46678e-16	9.8502e-14	9.12738
1	64107412	64147412	1	64667412	64707412	40	4.69178e-15	8.94436e-13	8.49852
1	64107412	64147412	1	64707412	64747412	52	3.16761e-25	1.97688e-22	7.9379
1	64107412	64147412	1	65187412	65227412	25	4.40646e-12	5.4218e-10	4.20075
1	64107412	64147412	1	65267412	65307412	24	4.00468e-12	4.9677e-10	3.82575
1	64107412	64147412	1	65347412	65387412	24	6.28548e-13	8.76253e-11	3.49548
1	64147412	64187412	1	64507412	64547412	45	1.34798e-12	1.80348e-10	12.6224
1	64147412	64187412	1	64547412	64587412	52	2.63489e-18	7.53643e-16	11.5391
1	64147412	64187412	1	64587412	64627412	66	2.86574e-30	2.93664e-27	10.6229
1	64187412	64227412	1	64307412	64347412	77	5.04269e-17	1.25544e-14	24.9061
1	64187412	64227412	1	64347412	64387412	66	1.73566e-14	3.03299e-12	21.7277
1	64187412	64227412	1	64467412	64507412	61	1.76851e-18	5.16879e-16	15.4614
1	64187412	64227412	1	64507412	64547412	53	1.14715e-15	2.40571e-13	13.9156
1	64187412	64227412	1	64547412	64587412	48	2.55455e-14	4.38459e-12	12.6224
1	64187412	64227412	1	64587412	64627412	75	2.12736e-35	3.63334e-32	11.5391
1	64227412	64267412	1	64267412	64307412	112	1.28799e-11	1.4746e-09	55.186
1	64227412	64267412	1	64587412	64627412	58	1.30941e-20	4.98107e-18	12.6224
1	64267412	64307412	1	64307412	64347412	137	1.52554e-20	5.77147e-18	55.186
1	64267412	64307412	1	64347412	64387412	104	6.45533e-23	3.20466e-20	33.0707
1	64267412	64307412	1	64467412	64507412	65	3.18947e-16	7.13967e-14	19.3887
1	64267412	64307412	1	64507412	64547412	53	4.26518e-12	5.27455e-10	17.2909
1	64267412	64307412	1	64547412	64587412	65	6.09878e-21	2.41329e-18	15.4614
1	64267412	64307412	1	64587412	64627412	77	8.49365e-32	1.01294e-28	13.9156
1	64307412	64347412	1	64347412	64387412	112	1.28799e-11	1.4746e-09	55.186
1	64307412	64347412	1	64507412	64547412	60	1.19359e-13	1.8539e-11	19.3887
1	64307412	64347412	1	64547412	64587412	64	5.5069e-18	1.5196e-15	17.2909
1	64307412	64347412	1	64587412	64627412	99	1.32799e-45	4.75123e-42	15.4614
1	64307412	64347412	1	64627412	64667412	49	2.20996e-13	3.32794e-11	13.9156
1	64347412	64387412	1	64547412	64587412	73	1.12545e-20	4.33691e-18	19.3887
1	64347412	64387412	1	64587412	64627412	78	1.23892e-26	8.9578e-24	17.2909
1	64387412	64427412	1	64547412	64587412	65	5.30991e-14	8.65563e-12	21.7277
1	64387412	64427412	1	64587412	64627412	72	4.25784e-20	1.51163e-17	19.3887
1	64427412	64467412	1	64587412	64627412	63	4.74993e-13	6.73496e-11	21.7277
1	64467412	64507412	1	64507412	64547412	129	1.86214e-17	4.84229e-15	55.186
1	64467412	64507412	1	64547412	64587412	95	1.42069e-18	4.22578e-16	33.0707
1	64467412	64507412	1	64587412	64627412	87	3.03105e-22	1.39617e-19	24.9061
1	64507412	64547412	1	64547412	64587412	149	1.52172e-25	1.00087e-22	55.186
1	64507412	64547412	1	64587412	64627412	110	5.34425e-26	3.63603e-23	33.0707
1	64547412	64587412	1	64587412	64627412	143	5.45482e-23	2.72755e-20	55.186
1	64587412	64627412	1	64627412	64667412	118	1.46527e-13	2.2615e-11	55.186
1	64707412	64747412	1	65107412	65147412	51	1.19369e-17	3.15948e-15	11.5391
1	64707412	64747412	1	65267412	65307412	37	4.62469e-13	6.5731e-11	8.49852
1	64747412	64787412	1	65107412	65147412	67	6.62736e-27	4.95585e-24	12.6224
1	64747412	64787412	1	65267412	65307412	54	4.0714e-24	2.30521e-21	9.12738
1	65107412	65147412	1	65267412	65307412	71	5.20965e-17	1.28697e-14	21.7277
1	65187412	65227412	1	65227412	65267412	130	7.86152e-18	2.12831e-15	55.186
1	65187412	65227412	1	65267412	65307412	87	5.10578e-15	9.7024e-13	33.0707
1	65227412	65267412	1	65267412	65307412	121	1.39637e-14	2.48189e-12	55.186
1	65347412	65387412	1	65387412	65427412	141	3.66879e-22	1.66954e-19	55.186
1	65387412	65427412	1	66987412	67027412	22	3.80846e-14	6.34776e-12	2.47459
1	65667412	65707412	1	66027412	66067412	45	1.34798e-12	1.80348e-10	12.6224
1	65667412	65707412	1	66147412	66187412	54	1.12957e-22	5.45748e-20	9.83125
1	65867412	65907412	1	66667412	66707412	30	1.85699e-12	2.40765e-10	5.92145
1	66147412	66187412	1	66667412	66707412	41	9.80314e-15	1.79387e-12	9.12738
1	66267412	66307412	1	66667412	66707412	41	1.41662e-11	1.60812e-09	11.5391
1	66267412	66307412	1	66907412	66947412	41	1.14974e-17	3.0765e-15	7.43876
1	66307412	66347412	1	66347412	66387412	123	2.79762e-15	5.5184e-13	55.186
1	66307412	66347412	1	66907412	66947412	36	2.98864e-13	4.38131e-11	7.9379
1	66347412	66387412	1	66667412	66707412	52	4.39732e-15	8.41392e-13	13.9156
1	66347412	66387412	1	66907412	66947412	40	4.69178e-15	8.94436e-13	8.49852
1	66387412	66427412	1	66667412	66707412	56	1.47098e-15	3.01773e-13	15.4614
1	66387412	66427412	1	66707412	66747412	47	2.72687e-12	3.48003e-10	13.9156
1	66507412	66547412	1	66667412	66707412	70	1.71259e-16	4.00429e-14	21.7277
1	66667412	66707412	1	66907412	66947412	66	3.7974e-19	1.21982e-16	17.2909
1	66707412	66747412	1	66747412	66787412	159	4.97324e-30	5.05882e-27	55.186
1	66707412	66747412	1	66787412	66827412	126	6.95322e-35	1.15893e-31	33.0707
1	66707412	66747412	1	66827412	66867412	82	1.43608e-19	4.81035e-17	24.9061
1	66707412	66747412	1	66867412	66907412	98	5.29112e-33	7.41867e-30	21.7277
1	66707412	66747412	1	66907412	66947412	135	1.0826e-65	1.44937e-61	19.3887
1	66707412	66747412	1	66987412	67027412	79	2.38206e-30	2.47771e-27	15.4614
1	66747412	66787412	1	66787412	66827412	180	2.60358e-40	6.35612e-37	55.186
1	66747412	66787412	1	66827412	66867412	86	1.35232e-14	2.4098e-12	33.0707
1	66747412	66787412	1	66867412	66907412	100	9.24708e-30	9.11575e-27	24.9061
1	66747412	66787412	1	66907412	66947412	98	5.29112e-33	7.41867e-30	21.7277
1	66747412	66787412	1	66987412	67027412	70	1.51325e-21	6.34376e-19	17.2909
1	66787412	66827412	1	66827412	66867412	135	9.42409e-20	3.22706e-17	55.186
1	66787412	66827412	1	66867412	66907412	123	3.78686e-33	5.36391e-30	33.0707
1	66787412	66827412	1	66907412	66947412	116	5.33637e-40	1.25836e-36	24.9061
1	66787412	66827412	1	66987412	67027412	77	4.81034e-23	2.4111e-20	19.3887
1	66907412	66947412	1	66987412	67027412	126	6.95322e-35	1.15893e-31	33.0707
1	66987412	67027412	1	67027412	67067412	202	3.25739e-52	1.71125e-48	55.186
1	66987412	67027412	1	67067412	67107412	137	1.65591e-41	4.40537e-38	33.0707
1	66987412	67027412	1	67107412	67147412	90	6.55894e-24	3.58171e-21	24.9061
1	66987412	67027412	1	67147412	67187412	79	2.35966e-21	9.77354e-19	21.7277
1	66987412	67027412	1	67387412	67427412	45	6.8053e-14	1.09097e-11	11.5391
1	67027412	67067412	1	67067412	67107412	153	2.63979e-27	2.06711e-24	55.186
1	67067412	67107412	1	67107412	67147412	161	5.84172e-31	6.55253e-28	55.186
1	67067412	67107412	1	67147412	67187412	80	3.66109e-12	4.58488e-10	33.0707
1	67107412	67147412	1	67147412	67187412	114	2.99696e-12	3.79092e-10	55.186
1	67187412	67227412	1	67387412	67427412	61	3.76619e-14	6.29246e-12	19.3887
1	67187412	67227412	1	67427412	67467412	52	1.31872e-11	1.50191e-09	17.2909
1	67227412	67267412	1	67387412	67427412	61	3.99431e-12	4.9677e-10	21.7277
1	67227412	67267412	1	67427412	67467412	75	7.55336e-22	3.27565e-19	19.3887
1	67227412	67267412	1	67627412	67667412	43	1.02723e-12	1.39641e-10	11.5391
1	67387412	67427412	1	67427412	67467412	160	1.70975e-30	1.82882e-27	55.186
1	67387412	67427412	1	67467412	67507412	89	7.03778e-16	1.51889e-13	33.0707
1	67427412	67467412	1	67467412	67507412	143	5.45482e-23	2.72755e-20	55.186
1	67987412	68027412	1	68107412	68147412	124	1.74944e-45	6.10131e-42	24.9061
1	67987412	68027412	1	68147412	68187412	109	1.71182e-40	4.22882e-37	21.7277
1	67987412	68027412	1	68187412	68227412	89	1.1438e-30	1.25251e-27	19.3887
1	67987412	68027412	1	68227412	68267412	67	9.75093e-20	3.31166e-17	17.2909
1	67987412	68027412	1	68267412	68307412	61	1.76851e-18	5.16879e-16	15.4614
1	67987412	68027412	1	68387412	68427412	46	1.69529e-14	2.97498e-12	11.5391
1	68027412	68067412	1	68107412	68147412	85	3.54131e-14	5.97933e-12	33.0707
1	68027412	68067412	1	68147412	68187412	66	6.35729e-12	7.60129e-10	24.9061
1	68067412	68107412	1	68107412	68147412	143	5.45482e-23	2.72755e-20	55.186
1	68107412	68147412	1	68147412	68187412	147	1.11053e-24	6.68928e-22	55.186
1	68107412	68147412	1	68187412	68227412	91	9.2833e-17	2.23868e-14	33.0707
1	68147412	68187412	1	68187412	68227412	200	4.35923e-51	2.10369e-47	55.186
1	68147412	68187412	1	68267412	68307412	67	2.34346e-12	3.01483e-10	24.9061
1	68227412	68267412	1	68267412	68307412	132	1.36986e-18	4.12869e-16	55.186
1	68347412	68387412	1	68387412	68427412	298	4.45666e-115	2.6423e-110	55.186
1	68347412	68387412	1	68427412	68467412	84	9.16767e-14	1.45665e-11	33.0707
1	68387412	68427412	1	68427412	68467412	143	5.45482e-23	2.72755e-20	55.186
1	68587412	68627412	1	68627412	68667412	164	2.24605e-32	2.86818e-29	55.186
1	68587412	68627412	1	68667412	68707412	110	5.34425e-26	3.63603e-23	33.0707
1	68587412	68627412	1	68707412	68747412	66	6.35729e-12	7.60129e-10	24.9061
1	68587412	68627412	1	68747412	68787412	73	4.62622e-18	1.28599e-15	21.7277
1	68587412	68627412	1	68787412	68827412	64	1.07601e-15	2.27028e-13	19.3887
1	68587412	68627412	1	68827412	68867412	72	8.77375e-23	4.27381e-20	17.2909
1	68587412	68627412	1	68867412	68907412	53	6.75573e-14	1.09097e-11	15.4614
1	68627412	68667412	1	68667412	68707412	146	2.97004e-24	1.72396e-21	55.186
1	68627412	68667412	1	68787412	68827412	62	1.38826e-12	1.84017e-10	21.7277
1	68627412	68667412	1	68827412	68867412	72	4.25784e-20	1.51163e-17	19.3887
1	68667412	68707412	1	68707412	68747412	165	7.48946e-33	1.02246e-29	55.186
1	68667412	68707412	1	68787412	68827412	68	8.51409e-13	1.16888e-10	24.9061
1	68867412	68907412	1	68907412	68947412	121	1.39637e-14	2.48189e-12	55.186
1	68907412	68947412	1	68947412	68987412	122	6.27532e-15	1.16999e-12	55.186
1	68947412	68987412	1	70187412	70227412	24	6.28548e-13	8.76253e-11	3.49548
1	68987412	69027412	1	70027412	70067412	27	3.25573e-13	4.70309e-11	4.40606
1	70467412	70507412	1	70507412	70547412	147	1.11053e-24	6.68928e-22	55.186
1	70507412	70547412	1	70547412	70587412	127	1.02115e-16	2.42586e-14	55.186
1	70667412	70707412	1	70707412	70747412	126	2.36379e-16	5.43804e-14	55.186
1	70667412	70707412	1	70747412	70787412	90	2.56999e-16	5.83799e-14	33.0707
1	70707412	70747412	1	70747412	70787412	130	7.86152e-18	2.12831e-15	55.186
1	71547412	71587412	1	72467412	72507412	29	2.71948e-13	4.00654e-11	5.09809
1	71547412	71587412	1	72507412	72547412	28	4.99097e-13	7.03586e-11	4.85431
1	71547412	71587412	1	72707412	72747412	32	4.15435e-19	1.32017e-16	3.82575
1	71547412	71587412	1	73107412	73147412	20	5.13695e-12	6.23922e-10	2.5559
1	71587412	71627412	1	74387412	74427412	16	7.87126e-13	1.08639e-10	1.28466
1	71627412	71667412	1	73147412	73187412	20	9.32514e-12	1.08468e-09	2.64428
1	71707412	71747412	1	73067412	73107412	22	2.58789e-12	3.31285e-10	3.07674
1	72467412	72507412	1	74307412	74347412	20	1.7261e-13	2.6279e-11	2.11221
1	72627412	72667412	1	72667412	72707412	117	3.15552e-13	4.59028e-11	55.186
1	72667412	72707412	1	72707412	72747412	142	1.41958e-22	6.75635e-20	55.186
1	72667412	72707412	1	73067412	73107412	44	2.67335e-13	3.9512e-11	11.5391
1	72707412	72747412	1	74827412	74867412	18	2.16058e-12	2.78042e-10	1.87403
1	73067412	73107412	1	74747412	74787412	19	8.72972e-12	1.02229e-09	2.33154
1	73147412	73187412	1	75027412	75067412	18	1.06698e-11	1.22869e-09	2.06889
1	74507412	74547412	1	74947412	74987412	49	9.8031e-18	2.62653e-15	10.6229
1	75227412	75267412	1	75587412	75627412	44	4.84526e-12	5.90915e-10	12.6224
1	75227412	75267412	1	75627412	75667412	47	4.13471e-15	7.97394e-13	11.5391
1	75227412	75267412	1	75667412	75707412	55	6.56191e-22	2.85464e-19	10.6229
1	76547412	76587412	1	77467412	77507412	28	1.55772e-12	2.03746e-10	5.09809
1	76747412	76787412	1	77067412	77107412	58	1.05806e-18	3.23357e-16	13.9156
1	76747412	76787412	1	77187412	77227412	45	4.00691e-15	7.74548e-13	10.6229
1	76747412	76787412	1	77227412	77267412	39	1.79413e-12	2.33345e-10	9.83125
1	76747412	76787412	1	77307412	77347412	38	1.02688e-13	1.61003e-11	8.49852
1	76787412	76827412	1	77547412	77587412	30	6.64787e-12	7.92362e-10	6.24244
1	77387412	77427412	1	77467412	77507412	78	2.15198e-11	2.38419e-09	33.0707
1	77667412	77707412	1	77707412	77747412	151	2.03064e-26	1.45554e-23	55.186
1	77667412	77707412	1	77827412	77867412	86	1.93449e-25	1.23516e-22	21.7277
1	77667412	77707412	1	77907412	77947412	52	1.31872e-11	1.50191e-09	17.2909
1	77667412	77707412	1	77987412	78027412	50	6.10556e-14	9.92144e-12	13.9156
1	77667412	77707412	1	78027412	78067412	58	1.30941e-20	4.98107e-18	12.6224
1	77707412	77747412	1	77827412	77867412	86	1.06355e-21	4.51326e-19	24.9061
1	77707412	77747412	1	77867412	77907412	71	5.20965e-17	1.28697e-14	21.7277
1	77707412	77747412	1	77987412	78027412	52	2.33301e-13	3.49295e-11	15.4614
1	77707412	77747412	1	78027412	78067412	62	2.90723e-21	1.19108e-18	13.9156
1	77707412	77747412	1	78067412	78107412	44	4.84526e-12	5.90915e-10	12.6224
1	77787412	77827412	1	77827412	77867412	134	2.31693e-19	7.62549e-17	55.186
1	77827412	77867412	1	77867412	77907412	159	4.97324e-30	5.05882e-27	55.186
1	77827412	77867412	1	77907412	77947412	106	6.2897e-24	3.48048e-21	33.0707
1	77827412	77867412	1	77947412	77987412	78	1.60084e-17	4.21029e-15	24.9061
1	77827412	77867412	1	77987412	78027412	106	2.11678e-38	4.41462e-35	21.7277
1	77827412	77867412	1	78027412	78067412	62	1.16952e-14	2.11585e-12	19.3887
1	77867412	77907412	1	77987412	78027412	68	8.51409e-13	1.16888e-10	24.9061
1	78027412	78067412	1	78067412	78107412	145	7.88973e-24	4.26911e-21	55.186
1	78027412	78067412	1	78107412	78147412	85	3.54131e-14	5.97933e-12	33.0707
1	78267412	78307412	1	78387412	78427412	67	2.34346e-12	3.01483e-10	24.9061
1	78387412	78427412	1	78427412	78467412	124	1.23733e-15	2.5766e-13	55.186
1	78427412	78467412	1	78507412	78547412	80	3.66109e-12	4.58488e-10	33.0707
1	78427412	78467412	1	78547412	78587412	72	1.28805e-14	2.31516e-12	24.9061
1	78467412	78507412	1	78507412	78547412	113	6.23975e-12	7.5127e-10	55.186
1	78507412	78547412	1	78547412	78587412	120	3.08214e-14	5.25968e-12	55.186
1	78587412	78627412	1	78867412	78907412	51	7.90736e-13	1.091e-10	15.4614
1	78587412	78627412	1	78947412	78987412	49	6.53616e-15	1.21208e-12	12.6224
1	78587412	78627412	1	78987412	79027412	42	3.85901e-12	4.81675e-10	11.5391
1	78587412	78627412	1	79067412	79107412	42	2.42133e-14	4.17145e-12	9.83125
1	78587412	78627412	1	79147412	79187412	39	2.22252e-14	3.84011e-12	8.49852
1	78667412	78707412	1	79027412	79067412	45	1.34798e-12	1.80348e-10	12.6224
1	78707412	78747412	1	79027412	79067412	50	6.10556e-14	9.92144e-12	13.9156
1	78707412	78747412	1	79067412	79107412	51	4.03249e-16	8.92094e-14	12.6224
1	78867412	78907412	1	78907412	78947412	134	2.31693e-19	7.62549e-17	55.186
1	78867412	78907412	1	79067412	79107412	56	1.02091e-11	1.18485e-09	19.3887
1	79187412	79227412	1	79227412	79267412	123	2.79762e-15	5.5184e-13	55.186
1	79347412	79387412	1	79547412	79587412	56	1.02091e-11	1.18485e-09	19.3887
1	79347412	79387412	1	79667412	79707412	47	2.72687e-12	3.48003e-10	13.9156
1	79347412	79387412	1	81587412	81627412	19	1.05623e-13	1.6492e-11	1.79992
1	79507412	79547412	1	79547412	79587412	123	2.79762e-15	5.5184e-13	55.186
1	80067412	80107412	1	82227412	82267412	18	1.72988e-12	2.25058e-10	1.84856
1	80707412	80747412	1	81867412	81907412	26	8.90072e-14	1.41478e-11	3.82575
1	80987412	81027412	1	82027412	82067412	27	3.25573e-13	4.70309e-11	4.40606
1	80987412	81027412	1	82267412	82307412	23	1.83407e-12	2.38165e-10	3.34609
1	81107412	81147412	1	82747412	82787412	19	1.41759e-11	1.60812e-09	2.39994
1	81547412	81587412	1	81587412	81627412	152	7.34533e-27	5.48285e-24	55.186
1	81547412	81587412	1	81667412	81707412	67	2.34346e-12	3.01483e-10	24.9061
1	81587412	81627412	1	81627412	81667412	169	8.72316e-35	1.42531e-31	55.186
1	81747412	81787412	1	81787412	81827412	117	3.15552e-13	4.59028e-11	55.186
1	82107412	82147412	1	82147412	82187412	120	3.08214e-14	5.25968e-12	55.186
1	82987412	83027412	1	84267412	84307412	23	1.83407e-12	2.38165e-10	3.34609
1	84347412	84387412	1	84547412	84587412	63	3.57501e-15	6.96248e-13	19.3887
1	84347412	84387412	1	84587412	84627412	53	4.26518e-12	5.27455e-10	17.2909
1	84347412	84387412	1	84827412	84867412	46	5.63613e-17	1.38245e-14	9.83125
1	84347412	84387412	1	85067412	85107412	48	2.71851e-25	1.69915e-22	6.5978
1	84347412	84387412	1	85187412	85227412	36	1.17326e-17	3.12755e-15	5.62807
1	84347412	84387412	1	85227412	85267412	33	7.24191e-16	1.55165e-13	5.35552
1	84347412	84387412	1	85307412	85347412	26	1.62488e-11	1.82753e-09	4.85431
1	84387412	84427412	1	84587412	84627412	61	3.76619e-14	6.29246e-12	19.3887
1	84387412	84427412	1	84867412	84907412	51	1.7914e-20	6.67388e-18	9.83125
1	84387412	84427412	1	85187412	85227412	30	1.85699e-12	2.40765e-10	5.92145
1	84507412	84547412	1	85187412	85227412	41	1.41633e-18	4.22578e-16	6.99432
1	84547412	84587412	1	85067412	85107412	36	1.44457e-11	1.63403e-09	9.12738
1	84587412	84627412	1	84627412	84667412	166	2.48242e-33	3.56491e-30	55.186
1	84587412	84627412	1	84707412	84747412	77	5.04269e-17	1.25544e-14	24.9061
1	84587412	84627412	1	84747412	84787412	74	1.35098e-18	4.10156e-16	21.7277
1	84587412	84627412	1	84827412	84867412	116	4.12634e-55	3.00442e-51	17.2909
1	84587412	84627412	1	84867412	84907412	112	1.77342e-56	1.4154e-52	15.4614
1	84587412	84627412	1	84907412	84947412	61	1.30117e-20	4.96793e-18	13.9156
1	84587412	84627412	1	84987412	85027412	43	1.02723e-12	1.39641e-10	11.5391
1	84587412	84627412	1	85027412	85067412	46	9.19567e-16	1.96519e-13	10.6229
1	84587412	84627412	1	85067412	85107412	78	1.43572e-42	4.19616e-39	9.83125
1	84587412	84627412	1	85107412	85147412	54	4.0714e-24	2.30521e-21	9.12738
1	84587412	84627412	1	85187412	85227412	82	4.9503e-53	2.9775e-49	7.9379
1	84587412	84627412	1	85227412	85267412	56	6.0525e-30	6.05281e-27	7.43876
1	84587412	84627412	1	85267412	85307412	38	2.68823e-16	6.07004e-14	6.99432
1	84587412	84627412	1	85387412	85427412	35	3.36225e-16	7.50218e-14	5.92145
1	84627412	84667412	1	84827412	84867412	102	1.03855e-39	2.38133e-36	19.3887
1	84627412	84667412	1	84867412	84907412	67	9.75093e-20	3.31166e-17	17.2909
1	84627412	84667412	1	85027412	85067412	41	1.41662e-11	1.60812e-09	11.5391
1	84627412	84667412	1	85067412	85107412	55	6.56191e-22	2.85464e-19	10.6229
1	84627412	84667412	1	85107412	85147412	38	7.17557e-12	8.51835e-10	9.83125
1	84627412	84667412	1	85187412	85227412	58	8.07284e-29	7.23628e-26	8.49852
1	84667412	84707412	1	84827412	84867412	62	1.38826e-12	1.84017e-10	21.7277
1	84667412	84707412	1	84867412	84907412	56	1.02091e-11	1.18485e-09	19.3887
1	84667412	84707412	1	85187412	85227412	37	3.53393e-12	4.43366e-10	9.12738
1	84707412	84747412	1	84747412	84787412	144	2.08165e-23	1.0867e-20	55.186
1	84707412	84747412	1	84827412	84867412	94	3.39493e-26	2.36008e-23	24.9061
1	84707412	84747412	1	85107412	85147412	44	2.67335e-13	3.9512e-11	11.5391
1	84707412	84747412	1	85187412	85227412	43	5.4997e-15	1.03608e-12	9.83125
1	84747412	84787412	1	84827412	84867412	111	1.58626e-26	1.14294e-23	33.0707
1	84747412	84787412	1	84867412	84907412	75	4.81552e-16	1.05967e-13	24.9061
1	84747412	84787412	1	85067412	85107412	52	4.39732e-15	8.41392e-13	13.9156
1	84747412	84787412	1	85187412	85227412	43	7.12574e-14	1.13831e-11	10.6229
1	84787412	84827412	1	84827412	84867412	155	3.34417e-28	2.87947e-25	55.186
1	84827412	84867412	1	84867412	84907412	141	3.66879e-22	1.66954e-19	55.186
1	84827412	84867412	1	85067412	85107412	63	2.04971e-17	5.2837e-15	17.2909
1	84827412	84867412	1	85187412	85227412	63	4.87164e-24	2.72484e-21	12.6224
1	84867412	84907412	1	85187412	85227412	78	1.51116e-32	1.95378e-29	13.9156
1	84867412	84907412	1	85227412	85267412	43	1.70365e-11	1.90824e-09	12.6224
1	84907412	84947412	1	85067412	85107412	70	1.71259e-16	4.00429e-14	21.7277
1	84907412	84947412	1	85187412	85227412	62	4.38748e-19	1.39e-16	15.4614
1	84947412	84987412	1	85067412	85107412	69	3.04932e-13	4.45924e-11	24.9061
1	85027412	85067412	1	85067412	85107412	148	4.12458e-25	2.56255e-22	55.186
1	85027412	85067412	1	85187412	85227412	84	3.01888e-24	1.72396e-21	21.7277
1	85067412	85107412	1	85107412	85147412	140	9.4157e-22	4.05364e-19	55.186
1	85067412	85107412	1	85147412	85187412	82	5.93276e-13	8.33238e-11	33.0707
1	85067412	85107412	1	85187412	85227412	145	6.63648e-61	7.06226e-57	24.9061
1	85107412	85147412	1	85187412	85227412	113	1.36083e-27	1.0924e-24	33.0707
1	85147412	85187412	1	85187412	85227412	138	6.07189e-21	2.41329e-18	55.186
1	85227412	85267412	1	85307412	85347412	87	5.10578e-15	9.7024e-13	33.0707
1	85267412	85307412	1	85307412	85347412	127	1.02115e-16	2.42586e-14	55.186
1	85467412	85507412	1	85507412	85547412	116	6.73911e-13	9.37919e-11	55.186
1	85467412	85507412	1	85587412	85627412	72	1.28805e-14	2.31516e-12	24.9061
1	85587412	85627412	1	85667412	85707412	94	4.10344e-18	1.15146e-15	33.0707
1	85747412	85787412	1	85787412	85827412	242	1.94744e-76	3.8487e-72	55.186
1	85747412	85787412	1	85827412	85867412	167	2.0003e-61	2.30602e-57	33.0707
1	85747412	85787412	1	85867412	85907412	91	1.78788e-24	1.05399e-21	24.9061
1	85747412	85787412	1	85907412	85947412	100	2.50915e-34	3.94451e-31	21.7277
1	85747412	85787412	1	85947412	85987412	113	6.37017e-48	2.61758e-44	19.3887
1	85747412	85787412	1	85987412	86027412	65	1.45704e-18	4.31007e-16	17.2909
1	85747412	85787412	1	86027412	86067412	77	6.17792e-29	5.57384e-26	15.4614
1	85747412	85787412	1	86067412	86107412	82	1.33614e-35	2.31052e-32	13.9156
1	85747412	85787412	1	86107412	86147412	49	6.53616e-15	1.21208e-12	12.6224
1	85747412	85787412	1	86147412	86187412	86	1.02861e-44	3.44271e-41	11.5391
1	85787412	85827412	1	85827412	85867412	245	2.24467e-78	5.47992e-74	55.186
1	85787412	85827412	1	85867412	85907412	128	4.65252e-36	8.28709e-33	33.0707
1	85787412	85827412	1	85907412	85947412	82	1.43608e-19	4.81035e-17	24.9061
1	85787412	85827412	1	85947412	85987412	118	5.58925e-47	2.14783e-43	21.7277
1	85787412	85827412	1	85987412	86027412	75	7.55336e-22	3.27565e-19	19.3887
1	85787412	85827412	1	86027412	86067412	79	2.70224e-27	2.09233e-24	17.2909
1	85787412	85827412	1	86067412	86107412	89	9.81708e-38	1.92184e-34	15.4614
1	85787412	85827412	1	86147412	86187412	65	1.85211e-25	1.19173e-22	12.6224
1	85827412	85867412	1	85867412	85907412	222	6.17682e-64	8.01096e-60	55.186
1	85827412	85867412	1	85907412	85947412	107	1.93602e-24	1.13648e-21	33.0707
1	85827412	85867412	1	85947412	85987412	96	2.29242e-27	1.80875e-24	24.9061
1	85827412	85867412	1	85987412	86027412	71	5.20965e-17	1.28697e-14	21.7277
1	85827412	85867412	1	86027412	86067412	66	9.31294e-17	2.23868e-14	19.3887
1	85827412	85867412	1	86067412	86107412	60	9.61896e-16	2.04303e-13	17.2909
1	85827412	85867412	1	86147412	86187412	57	4.43321e-18	1.23731e-15	13.9156
1	85867412	85907412	1	85907412	85947412	131	3.29397e-18	9.38274e-16	55.186
1	85867412	85907412	1	85947412	85987412	84	9.16767e-14	1.45665e-11	33.0707
1	85867412	85907412	1	86147412	86187412	66	1.42231e-21	5.96853e-19	15.4614
1	85907412	85947412	1	85947412	85987412	188	1.6384e-44	5.43976e-41	55.186
1	85947412	85987412	1	85987412	86027412	130	7.86152e-18	2.12831e-15	55.186
1	86027412	86067412	1	86067412	86107412	118	1.46527e-13	2.2615e-11	55.186
1	86027412	86067412	1	86147412	86187412	114	1.15306e-38	2.44155e-35	24.9061
1	86067412	86107412	1	86107412	86147412	146	2.97004e-24	1.72396e-21	55.186
1	86067412	86107412	1	86147412	86187412	159	7.22505e-56	5.55287e-52	33.0707
1	86107412	86147412	1	86147412	86187412	129	1.86214e-17	4.84229e-15	55.186
1	86147412	86187412	1	86347412	86387412	92	1.09673e-32	1.4542e-29	19.3887
1	86147412	86187412	1	86427412	86467412	59	2.73744e-17	6.98276e-15	15.4614
1	86147412	86187412	1	86467412	86507412	56	1.82584e-17	4.76281e-15	13.9156
1	86147412	86187412	1	86507412	86547412	47	9.78346e-14	1.54093e-11	12.6224
1	86147412	86187412	1	86587412	86627412	46	9.19567e-16	1.96519e-13	10.6229
1	86227412	86267412	1	86347412	86387412	85	3.68942e-21	1.48948e-18	24.9061
1	86347412	86387412	1	86427412	86467412	89	7.03778e-16	1.51889e-13	33.0707
1	86347412	86387412	1	86467412	86507412	86	1.06355e-21	4.51326e-19	24.9061
1	86347412	86387412	1	86507412	86547412	62	1.38826e-12	1.84017e-10	21.7277
1	86347412	86387412	1	86547412	86587412	56	1.02091e-11	1.18485e-09	19.3887
1	86347412	86387412	1	86587412	86627412	61	2.70963e-16	6.09844e-14	17.2909
1	86347412	86387412	1	86667412	86707412	52	4.39732e-15	8.41392e-13	13.9156
1	86347412	86387412	1	86747412	86787412	49	2.31201e-16	5.33667e-14	11.5391
1	86427412	86467412	1	86787412	86827412	45	1.34798e-12	1.80348e-10	12.6224
1	86467412	86507412	1	86507412	86547412	156	1.17893e-28	1.04102e-25	55.186
1	86467412	86507412	1	86587412	86627412	82	1.43608e-19	4.81035e-17	24.9061
1	86507412	86547412	1	86587412	86627412	78	2.15198e-11	2.38419e-09	33.0707
1	86787412	86827412	1	86827412	86867412	118	1.46527e-13	2.2615e-11	55.186
1	86827412	86867412	1	87147412	87187412	55	7.38954e-17	1.79766e-14	13.9156
1	86827412	86867412	1	87187412	87227412	47	9.78346e-14	1.54093e-11	12.6224
1	86867412	86907412	1	86907412	86947412	170	2.82378e-35	4.78337e-32	55.186
1	86867412	86907412	1	87147412	87187412	72	1.68612e-25	1.09683e-22	15.4614
1	86907412	86947412	1	87147412	87187412	58	1.15407e-14	2.1044e-12	17.2909
1	86947412	86987412	1	87147412	87187412	63	3.57501e-15	6.96248e-13	19.3887
1	86987412	87027412	1	87027412	87067412	117	3.15552e-13	4.59028e-11	55.186
1	87147412	87187412	1	87187412	87227412	187	5.5939e-44	1.81374e-40	55.186
1	87147412	87187412	1	87347412	87387412	72	4.25784e-20	1.51163e-17	19.3887
1	87147412	87187412	1	87547412	87587412	49	2.31201e-16	5.33667e-14	11.5391
1	87187412	87227412	1	87347412	87387412	76	1.10737e-19	3.73037e-17	21.7277
1	87187412	87227412	1	87547412	87587412	60	5.84174e-22	2.59577e-19	12.6224
1	87187412	87227412	1	89107412	89147412	19	8.309e-13	1.14375e-10	2.02935
1	87227412	87267412	1	87347412	87387412	80	1.55388e-18	4.56399e-16	24.9061
1	87227412	87267412	1	87547412	87587412	56	1.82584e-17	4.76281e-15	13.9156
1	87307412	87347412	1	87347412	87387412	123	2.79762e-15	5.5184e-13	55.186
1	87347412	87387412	1	87387412	87427412	144	2.08165e-23	1.0867e-20	55.186
1	87347412	87387412	1	87427412	87467412	85	3.54131e-14	5.97933e-12	33.0707
1	87347412	87387412	1	87547412	87587412	78	1.19078e-23	6.36035e-21	19.3887
1	87427412	87467412	1	87547412	87587412	75	4.81552e-16	1.05967e-13	24.9061
1	87547412	87587412	1	87587412	87627412	129	1.86214e-17	4.84229e-15	55.186
1	87547412	87587412	1	88227412	88267412	32	4.74888e-12	5.80868e-10	6.99432
1	87547412	87587412	1	88347412	88387412	30	1.85699e-12	2.40765e-10	5.92145
1	87547412	87587412	1	88387412	88427412	37	1.77636e-18	5.16988e-16	5.62807
1	87547412	87587412	1	88427412	88467412	28	4.83441e-12	5.90808e-10	5.35552
1	87547412	87587412	1	89107412	89147412	28	7.19375e-20	2.47559e-17	2.5559
1	87587412	87627412	1	87627412	87667412	132	1.36986e-18	4.12869e-16	55.186
1	87587412	87627412	1	87667412	87707412	91	9.2833e-17	2.23868e-14	33.0707
1	87587412	87627412	1	87707412	87747412	86	1.06355e-21	4.51326e-19	24.9061
1	87587412	87627412	1	87747412	87787412	84	3.01888e-24	1.72396e-21	21.7277
1	87587412	87627412	1	87787412	87827412	74	2.93506e-21	1.19657e-18	19.3887
1	87587412	87627412	1	88147412	88187412	37	4.62469e-13	6.5731e-11	8.49852
1	87587412	87627412	1	88227412	88267412	40	6.36992e-17	1.55417e-14	7.43876
1	87587412	87627412	1	88307412	88347412	34	4.11191e-14	6.80706e-12	6.5978
1	87587412	87627412	1	88387412	88427412	54	6.68837e-33	9.1611e-30	5.92145
1	87587412	87627412	1	88427412	88467412	37	1.77636e-18	5.16988e-16	5.62807
1	87587412	87627412	1	88467412	88507412	47	3.68337e-28	3.13254e-25	5.35552
1	87587412	87627412	1	88507412	88547412	36	5.57307e-19	1.74299e-16	5.09809
1	87587412	87627412	1	88547412	88587412	35	9.00727e-19	2.76699e-16	4.85431
1	87587412	87627412	1	88587412	88627412	39	4.68027e-23	2.35159e-20	4.62377
1	87587412	87627412	1	88627412	88667412	26	2.0087e-12	2.59382e-10	4.40606
1	87587412	87627412	1	88707412	88747412	32	1.53866e-18	4.52569e-16	4.00746
1	87587412	87627412	1	88787412	88827412	23	1.043e-11	1.20241e-09	3.65523
1	87587412	87627412	1	88947412	88987412	29	8.29187e-19	2.54911e-16	3.07674
1	87587412	87627412	1	88987412	89027412	25	2.21408e-15	4.3966e-13	2.95596
1	87587412	87627412	1	89107412	89147412	20	9.32514e-12	1.08468e-09	2.64428
1	87627412	87667412	1	87707412	87747412	79	8.93091e-12	1.04527e-09	33.0707
1	87627412	87667412	1	87787412	87827412	61	3.99431e-12	4.9677e-10	21.7277
1	87627412	87667412	1	88387412	88427412	36	2.69697e-16	6.07985e-14	6.24244
1	87627412	87667412	1	88467412	88507412	33	2.86412e-15	5.61487e-13	5.62807
1	87627412	87667412	1	88507412	88547412	28	4.83441e-12	5.90808e-10	5.35552
1	87627412	87667412	1	88587412	88627412	40	3.01796e-23	1.52932e-20	4.85431
1	87627412	87667412	1	88627412	88667412	30	3.87118e-15	7.49706e-13	4.62377
1	87627412	87667412	1	89107412	89147412	23	3.30068e-14	5.58438e-12	2.74014
1	87667412	87707412	1	88347412	88387412	31	2.19061e-11	2.41731e-09	6.99432
1	87667412	87707412	1	88387412	88427412	31	5.25217e-12	6.37357e-10	6.5978
1	87667412	87707412	1	88587412	88627412	39	1.33089e-21	5.60759e-19	5.09809
1	87707412	87747412	1	88347412	88387412	39	3.44404e-16	7.66407e-14	7.43876
1	87707412	87747412	1	88587412	88627412	41	1.22885e-22	5.90275e-20	5.35552
1	87707412	87747412	1	88707412	88747412	30	3.87118e-15	7.49706e-13	4.62377
1	87707412	87747412	1	88787412	88827412	25	4.40646e-12	5.4218e-10	4.20075
1	87707412	87747412	1	88947412	88987412	31	2.92149e-19	9.43565e-17	3.49548
1	87747412	87787412	1	88347412	88387412	39	2.67248e-15	5.28663e-13	7.9379
1	87747412	87787412	1	88387412	88427412	39	3.44404e-16	7.66407e-14	7.43876
1	87747412	87787412	1	88467412	88507412	36	1.4033e-15	2.90474e-13	6.5978
1	87747412	87787412	1	88507412	88547412	33	4.83475e-14	7.90281e-12	6.24244
1	87747412	87787412	1	88547412	88587412	36	5.50155e-17	1.35104e-14	5.92145
1	87747412	87787412	1	88587412	88627412	50	4.37681e-30	4.46307e-27	5.62807
1	87747412	87787412	1	88667412	88707412	30	4.59165e-14	7.55304e-12	5.09809
1	87747412	87787412	1	88707412	88747412	42	4.10437e-25	2.55766e-22	4.85431
1	87747412	87787412	1	88747412	88787412	27	9.71886e-13	1.32377e-10	4.62377
1	87747412	87787412	1	88787412	88827412	27	3.25573e-13	4.70309e-11	4.40606
1	87747412	87787412	1	88947412	88987412	26	3.20246e-14	5.42485e-12	3.65523
1	87747412	87787412	1	89107412	89147412	25	5.36779e-15	1.01302e-12	3.07674
1	87787412	87827412	1	88147412	88187412	49	6.53616e-15	1.21208e-12	12.6224
1	87787412	87827412	1	88227412	88267412	64	1.09578e-28	9.75909e-26	10.6229
1	87787412	87827412	1	88307412	88347412	39	1.9564e-13	2.97744e-11	9.12738
1	87787412	87827412	1	88347412	88387412	52	6.36504e-24	3.4896e-21	8.49852
1	87787412	87827412	1	88387412	88427412	61	6.14176e-33	8.45371e-30	7.9379
1	87787412	87827412	1	88427412	88467412	58	1.00793e-31	1.19518e-28	7.43876
1	87787412	87827412	1	88467412	88507412	52	1.10571e-27	8.91053e-25	6.99432
1	87787412	87827412	1	88507412	88547412	50	4.80101e-27	3.59661e-24	6.5978
1	87787412	87827412	1	88547412	88587412	32	2.57302e-13	3.81651e-11	6.24244
1	87787412	87827412	1	88587412	88627412	50	4.16849e-29	3.80882e-26	5.92145
1	87787412	87827412	1	88627412	88667412	31	9.66619e-14	1.52593e-11	5.62807
1	87787412	87827412	1	88707412	88747412	31	7.50583e-15	1.38633e-12	5.09809
1	87787412	87827412	1	88747412	88787412	27	2.8992e-12	3.6841e-10	4.85431
1	87787412	87827412	1	89107412	89147412	24	1.04501e-13	1.63353e-11	3.20665
1	87867412	87907412	1	88347412	88387412	46	5.63613e-17	1.38245e-14	9.83125
1	87867412	87907412	1	88387412	88427412	39	1.9564e-13	2.97744e-11	9.12738
1	87867412	87907412	1	88467412	88507412	36	2.98864e-13	4.38131e-11	7.9379
1	87867412	87907412	1	88547412	88587412	34	2.03995e-13	3.08986e-11	6.99432
1	87867412	87907412	1	88587412	88627412	46	1.4182e-23	7.50745e-21	6.5978
1	87867412	87907412	1	88707412	88747412	31	9.66619e-14	1.52593e-11	5.62807
1	87947412	87987412	1	88387412	88427412	39	1.71041e-11	1.90824e-09	10.6229
1	87987412	88027412	1	88467412	88507412	44	1.22118e-15	2.55194e-13	9.83125
1	88027412	88067412	1	88347412	88387412	46	9.28833e-12	1.08282e-09	13.9156
1	88027412	88067412	1	88467412	88507412	43	7.12574e-14	1.13831e-11	10.6229
1	88027412	88067412	1	88587412	88627412	37	4.62469e-13	6.5731e-11	8.49852
1	88027412	88067412	1	88707412	88747412	33	9.98811e-13	1.35866e-10	6.99432
1	88107412	88147412	1	88347412	88387412	55	4.22453e-13	6.02497e-11	17.2909
1	88107412	88147412	1	88387412	88427412	51	7.90736e-13	1.091e-10	15.4614
1	88107412	88147412	1	88547412	88587412	40	4.50379e-12	5.52354e-10	10.6229
1	88107412	88147412	1	88587412	88627412	47	1.17258e-17	3.12755e-15	9.83125
1	88147412	88187412	1	88347412	88387412	56	1.02091e-11	1.18485e-09	19.3887
1	88227412	88267412	1	88387412	88427412	62	1.38826e-12	1.84017e-10	21.7277
1	88347412	88387412	1	88387412	88427412	133	5.65456e-19	1.76714e-16	55.186
1	88347412	88387412	1	88587412	88627412	60	9.61896e-16	2.04303e-13	17.2909
1	88467412	88507412	1	88507412	88547412	147	1.11053e-24	6.68928e-22	55.186
1	88547412	88587412	1	88587412	88627412	122	6.27532e-15	1.16999e-12	55.186
1	88707412	88747412	1	88947412	88987412	52	1.31872e-11	1.50191e-09	17.2909
1	89107412	89147412	1	89147412	89187412	136	3.80542e-20	1.37104e-17	55.186
1	89107412	89147412	1	89187412	89227412	81	1.48267e-12	1.94851e-10	33.0707
1	89107412	89147412	1	89227412	89267412	67	2.34346e-12	3.01483e-10	24.9061
1	89107412	89147412	1	89267412	89307412	65	5.30991e-14	8.65563e-12	21.7277
1	89107412	89147412	1	89307412	89347412	85	4.80407e-28	3.99557e-25	19.3887
1	89187412	89227412	1	89307412	89347412	70	1.0768e-13	1.68069e-11	24.9061
1	89227412	89267412	1	89307412	89347412	101	1.97654e-21	8.22772e-19	33.0707
1	89427412	89467412	1	89907412	89947412	45	2.65212e-16	6.00155e-14	9.83125
1	89547412	89587412	1	89907412	89947412	45	1.34798e-12	1.80348e-10	12.6224
1	89947412	89987412	1	90187412	90227412	53	4.26518e-12	5.27455e-10	17.2909
1	90107412	90147412	1	90187412	90227412	80	3.66109e-12	4.58488e-10	33.0707
1	90267412	90307412	1	90387412	90427412	65	1.69939e-11	1.90824e-09	24.9061
1	90267412	90307412	1	90427412	90467412	94	2.08283e-30	2.19953e-27	21.7277
1	90307412	90347412	1	90387412	90427412	100	6.06491e-21	2.41329e-18	33.0707
1	90307412	90347412	1	90427412	90467412	106	1.76465e-33	2.59704e-30	24.9061
1	90347412	90387412	1	90387412	90427412	127	1.02115e-16	2.42586e-14	55.186
1	91387412	91427412	1	91467412	91507412	84	9.16767e-14	1.45665e-11	33.0707
1	91947412	91987412	1	92067412	92107412	71	3.7499e-14	6.29057e-12	24.9061
1	91947412	91987412	1	92227412	92267412	54	1.92064e-14	3.331e-12	15.4614
1	91947412	91987412	1	92307412	92347412	58	1.30941e-20	4.98107e-18	12.6224
1	91947412	91987412	1	92427412	92467412	61	4.45159e-28	3.73988e-25	9.83125
1	91947412	91987412	1	92707412	92747412	37	4.52637e-17	1.1337e-14	6.24244
1	91987412	92027412	1	92027412	92067412	157	4.12984e-29	3.80882e-26	55.186
1	91987412	92027412	1	92067412	92107412	110	5.34425e-26	3.63603e-23	33.0707
1	91987412	92027412	1	92107412	92147412	81	4.75258e-19	1.50108e-16	24.9061
1	91987412	92027412	1	92147412	92187412	64	1.60027e-13	2.44261e-11	21.7277
1	91987412	92027412	1	92187412	92227412	68	7.59618e-18	2.06455e-15	19.3887
1	91987412	92027412	1	92227412	92267412	87	8.94063e-33	1.20082e-29	17.2909
1	91987412	92027412	1	92307412	92347412	67	1.28252e-24	7.60392e-22	13.9156
1	91987412	92027412	1	92427412	92467412	55	6.56191e-22	2.85464e-19	10.6229
1	91987412	92027412	1	92707412	92747412	31	5.25217e-12	6.37357e-10	6.5978
1	92027412	92067412	1	92067412	92107412	166	2.48242e-33	3.56491e-30	55.186
1	92027412	92067412	1	92107412	92147412	84	9.16767e-14	1.45665e-11	33.0707
1	92027412	92067412	1	92187412	92227412	90	6.92973e-28	5.69502e-25	21.7277
1	92027412	92067412	1	92227412	92267412	66	9.31294e-17	2.23868e-14	19.3887
1	92027412	92067412	1	92267412	92307412	57	3.89837e-14	6.49239e-12	17.2909
1	92027412	92067412	1	92307412	92347412	62	4.38748e-19	1.39e-16	15.4614
1	92067412	92107412	1	92107412	92147412	114	2.99696e-12	3.79092e-10	55.186
1	92067412	92107412	1	92187412	92227412	83	4.28772e-20	1.51189e-17	24.9061
1	92067412	92107412	1	92227412	92267412	74	1.35098e-18	4.10156e-16	21.7277
1	92067412	92107412	1	92307412	92347412	70	1.51325e-21	6.34376e-19	17.2909
1	92147412	92187412	1	92187412	92227412	131	3.29397e-18	9.38274e-16	55.186
1	92187412	92227412	1	92227412	92267412	126	2.36379e-16	5.43804e-14	55.186
1	92187412	92227412	1	92307412	92347412	66	6.35729e-12	7.60129e-10	24.9061
1	92427412	92467412	1	92707412	92747412	61	1.76851e-18	5.16879e-16	15.4614
1	92427412	92467412	1	92747412	92787412	81	7.89282e-35	1.29474e-31	13.9156
1	92427412	92467412	1	93027412	93067412	50	1.34241e-23	7.13352e-21	7.9379
1	92507412	92547412	1	92707412	92747412	59	3.7218e-13	5.34102e-11	19.3887
1	92507412	92547412	1	92747412	92787412	54	1.35446e-12	1.80517e-10	17.2909
1	92747412	92787412	1	93027412	93067412	75	1.52219e-27	1.21256e-24	15.4614
1	92787412	92827412	1	93027412	93067412	55	4.22453e-13	6.02497e-11	17.2909
1	92947412	92987412	1	93027412	93067412	109	1.78445e-25	1.15535e-22	33.0707
1	92987412	93027412	1	93027412	93067412	146	2.97004e-24	1.72396e-21	55.186
1	93307412	93347412	1	93427412	93467412	77	5.04269e-17	1.25544e-14	24.9061
1	93347412	93387412	1	93467412	93507412	69	3.04932e-13	4.45924e-11	24.9061
1	93427412	93467412	1	93467412	93507412	141	3.66879e-22	1.66954e-19	55.186
1	93427412	93467412	1	93507412	93547412	78	2.15198e-11	2.38419e-09	33.0707
1	93467412	93507412	1	93507412	93547412	147	1.11053e-24	6.68928e-22	55.186
1	93467412	93507412	1	93587412	93627412	71	3.7499e-14	6.29057e-12	24.9061
1	93467412	93507412	1	93627412	93667412	72	1.56305e-17	4.12134e-15	21.7277
1	93467412	93507412	1	93667412	93707412	60	1.19359e-13	1.8539e-11	19.3887
1	93467412	93507412	1	93987412	94027412	44	9.21322e-17	2.22566e-14	9.12738
1	93507412	93547412	1	93627412	93667412	66	6.35729e-12	7.60129e-10	24.9061
1	93507412	93547412	1	93667412	93707412	67	5.59012e-15	1.04883e-12	21.7277
1	93587412	93627412	1	93627412	93667412	150	5.57715e-26	3.76363e-23	55.186
1	93587412	93627412	1	93667412	93707412	100	6.06491e-21	2.41329e-18	33.0707
1	93627412	93667412	1	93667412	93707412	164	2.24605e-32	2.86818e-29	55.186
1	93667412	93707412	1	93787412	93827412	68	8.51409e-13	1.16888e-10	24.9061
1	93667412	93707412	1	93987412	94027412	47	2.72687e-12	3.48003e-10	13.9156
1	93747412	93787412	1	93787412	93827412	136	3.80542e-20	1.37104e-17	55.186
1	93747412	93787412	1	93827412	93867412	83	2.3459e-13	3.50215e-11	33.0707
1	93747412	93787412	1	93987412	94027412	65	1.45704e-18	4.31007e-16	17.2909
1	93747412	93787412	1	94267412	94307412	47	7.08974e-19	2.18928e-16	9.12738
1	93787412	93827412	1	93987412	94027412	76	1.91853e-22	8.96655e-20	19.3887
1	93787412	93827412	1	94067412	94107412	53	6.75573e-14	1.09097e-11	15.4614
1	93787412	93827412	1	94107412	94147412	54	2.93798e-16	6.60164e-14	13.9156
1	93787412	93827412	1	94227412	94267412	41	1.15753e-12	1.55923e-10	10.6229
1	93787412	93827412	1	94347412	94387412	38	1.02688e-13	1.61003e-11	8.49852
1	93867412	93907412	1	93987412	94027412	65	1.69939e-11	1.90824e-09	24.9061
1	93987412	94027412	1	94027412	94067412	158	1.43762e-29	1.39078e-26	55.186
1	93987412	94027412	1	94267412	94307412	65	6.09878e-21	2.41329e-18	15.4614
1	93987412	94027412	1	94347412	94387412	52	9.73062e-17	2.32493e-14	12.6224
1	94067412	94107412	1	94107412	94147412	127	1.02115e-16	2.42586e-14	55.186
1	94067412	94107412	1	94227412	94267412	94	2.08283e-30	2.19953e-27	21.7277
1	94067412	94107412	1	94267412	94307412	92	1.09673e-32	1.4542e-29	19.3887
1	94107412	94147412	1	94187412	94227412	94	4.10344e-18	1.15146e-15	33.0707
1	94107412	94147412	1	94227412	94267412	134	1.19199e-52	6.34233e-49	24.9061
1	94107412	94147412	1	94267412	94307412	104	5.01495e-37	9.4605e-34	21.7277
1	94147412	94187412	1	94227412	94267412	95	1.42069e-18	4.22578e-16	33.0707
1	94147412	94187412	1	94267412	94307412	70	1.0768e-13	1.68069e-11	24.9061
1	94187412	94227412	1	94227412	94267412	194	9.26668e-48	3.77046e-44	55.186
1	94187412	94227412	1	94267412	94307412	106	6.2897e-24	3.48048e-21	33.0707
1	94227412	94267412	1	94267412	94307412	144	2.08165e-23	1.0867e-20	55.186
1	94347412	94387412	1	94467412	94507412	65	1.69939e-11	1.90824e-09	24.9061
1	94427412	94467412	1	94467412	94507412	112	1.28799e-11	1.4746e-09	55.186
1	94427412	94467412	1	94787412	94827412	46	3.67009e-13	5.27595e-11	12.6224
1	94467412	94507412	1	94667412	94707412	72	4.25784e-20	1.51163e-17	19.3887
1	94467412	94507412	1	94707412	94747412	73	2.06957e-23	1.08312e-20	17.2909
1	94467412	94507412	1	94787412	94827412	74	1.39551e-29	1.35636e-26	13.9156
1	94467412	94507412	1	94867412	94907412	46	1.69529e-14	2.97498e-12	11.5391
1	94467412	94507412	1	94907412	94947412	49	9.8031e-18	2.62653e-15	10.6229
1	94507412	94547412	1	94707412	94747412	76	1.91853e-22	8.96655e-20	19.3887
1	94507412	94547412	1	94787412	94827412	52	2.33301e-13	3.49295e-11	15.4614
1	94587412	94627412	1	94667412	94707412	87	5.10578e-15	9.7024e-13	33.0707
1	94587412	94627412	1	94707412	94747412	75	4.81552e-16	1.05967e-13	24.9061
1	94587412	94627412	1	94907412	94947412	47	2.72687e-12	3.48003e-10	13.9156
1	94627412	94667412	1	94667412	94707412	137	1.52554e-20	5.77147e-18	55.186
1	94627412	94667412	1	94707412	94747412	89	7.03778e-16	1.51889e-13	33.0707
1	94627412	94667412	1	94787412	94827412	60	1.13108e-11	1.30106e-09	21.7277
1	94667412	94707412	1	94707412	94747412	128	4.3774e-17	1.1064e-14	55.186
1	94667412	94707412	1	94787412	94827412	71	3.7499e-14	6.29057e-12	24.9061
1	94707412	94747412	1	94747412	94787412	132	1.36986e-18	4.12869e-16	55.186
1	94707412	94747412	1	94787412	94827412	83	2.3459e-13	3.50215e-11	33.0707
1	94707412	94747412	1	94907412	94947412	56	1.02091e-11	1.18485e-09	19.3887
1	94867412	94907412	1	95227412	95267412	47	9.78346e-14	1.54093e-11	12.6224
1	94907412	94947412	1	94947412	94987412	151	2.03064e-26	1.45554e-23	55.186
1	94907412	94947412	1	94987412	95027412	82	5.93276e-13	8.33238e-11	33.0707
1	94907412	94947412	1	95227412	95267412	48	7.84189e-13	1.08521e-10	13.9156
1	94907412	94947412	1	95267412	95307412	58	1.30941e-20	4.98107e-18	12.6224
1	94907412	94947412	1	95347412	95387412	39	1.71041e-11	1.90824e-09	10.6229
1	94947412	94987412	1	95227412	95267412	60	7.01489e-18	1.92167e-15	15.4614
1	94947412	94987412	1	95267412	95307412	70	1.04101e-26	7.57964e-24	13.9156
1	94987412	95027412	1	95027412	95067412	159	4.97324e-30	5.05882e-27	55.186
1	94987412	95027412	1	95067412	95107412	120	1.91837e-31	2.24905e-28	33.0707
1	94987412	95027412	1	95107412	95147412	108	9.41992e-35	1.50945e-31	24.9061
1	94987412	95027412	1	95147412	95187412	101	5.38334e-35	9.04534e-32	21.7277
1	94987412	95027412	1	95187412	95227412	90	2.45669e-31	2.83216e-28	19.3887
1	94987412	95027412	1	95227412	95267412	141	6.30738e-77	1.37773e-72	17.2909
1	94987412	95027412	1	95267412	95307412	95	2.11568e-42	6.05554e-39	15.4614
1	94987412	95027412	1	95347412	95387412	55	1.22303e-18	3.71583e-16	12.6224
1	94987412	95027412	1	95387412	95427412	52	2.63489e-18	7.53643e-16	11.5391
1	94987412	95027412	1	95467412	95507412	38	7.17557e-12	8.51835e-10	9.83125
1	95027412	95067412	1	95067412	95107412	137	1.52554e-20	5.77147e-18	55.186
1	95027412	95067412	1	95187412	95227412	62	1.38826e-12	1.84017e-10	21.7277
1	95027412	95067412	1	95227412	95267412	78	1.19078e-23	6.36035e-21	19.3887
1	95067412	95107412	1	95107412	95147412	116	6.73911e-13	9.37919e-11	55.186
1	95067412	95107412	1	95147412	95187412	81	1.48267e-12	1.94851e-10	33.0707
1	95067412	95107412	1	95227412	95267412	81	1.70378e-22	8.02617e-20	21.7277
1	95107412	95147412	1	95227412	95267412	67	2.34346e-12	3.01483e-10	24.9061
1	95147412	95187412	1	95227412	95267412	81	1.48267e-12	1.94851e-10	33.0707
1	95187412	95227412	1	95227412	95267412	128	4.3774e-17	1.1064e-14	55.186
1	95267412	95307412	1	95347412	95387412	98	5.54379e-20	1.92857e-17	33.0707
1	95267412	95307412	1	95387412	95427412	71	3.7499e-14	6.29057e-12	24.9061
1	95267412	95307412	1	95467412	95507412	61	3.76619e-14	6.29246e-12	19.3887
1	95307412	95347412	1	95347412	95387412	157	4.12984e-29	3.80882e-26	55.186
1	95307412	95347412	1	95387412	95427412	83	2.3459e-13	3.50215e-11	33.0707
1	95307412	95347412	1	95427412	95467412	86	1.06355e-21	4.51326e-19	24.9061
1	95307412	95347412	1	95467412	95507412	69	5.55173e-16	1.20696e-13	21.7277
1	95347412	95387412	1	95387412	95427412	169	8.72316e-35	1.42531e-31	55.186
1	95347412	95387412	1	95427412	95467412	101	1.97654e-21	8.22772e-19	33.0707
1	95347412	95387412	1	95467412	95507412	117	1.13335e-40	2.81655e-37	24.9061
1	95347412	95387412	1	95507412	95547412	61	3.99431e-12	4.9677e-10	21.7277
1	95387412	95427412	1	95427412	95467412	167	8.17921e-34	1.24342e-30	55.186
1	95387412	95427412	1	95467412	95507412	133	4.71083e-39	1.02361e-35	33.0707
1	95427412	95467412	1	95467412	95507412	133	5.65456e-19	1.76714e-16	55.186
1	95707412	95747412	1	95747412	95787412	138	6.07189e-21	2.41329e-18	55.186
1	96587412	96627412	1	98987412	99027412	17	4.70444e-12	5.75602e-10	1.70036
1	96667412	96707412	1	96907412	96947412	57	3.89837e-14	6.49239e-12	17.2909
1	96667412	96707412	1	97027412	97067412	48	2.55455e-14	4.38459e-12	12.6224
1	96667412	96707412	1	97107412	97147412	45	4.00691e-15	7.74548e-13	10.6229
1	96667412	96707412	1	97147412	97187412	45	2.65212e-16	6.00155e-14	9.83125
1	96667412	96707412	1	97227412	97267412	48	8.05251e-21	3.1439e-18	8.49852
1	96667412	96707412	1	97427412	97467412	31	1.32846e-12	1.78196e-10	6.24244
1	96787412	96827412	1	96827412	96867412	123	2.79762e-15	5.5184e-13	55.186
1	96827412	96867412	1	97227412	97267412	47	4.13471e-15	7.97394e-13	11.5391
1	96827412	96867412	1	97467412	97507412	33	4.97121e-12	6.05209e-10	7.43876
1	97347412	97387412	1	98267412	98307412	28	1.55772e-12	2.03746e-10	5.09809
1	97347412	97387412	1	98467412	98507412	24	1.02561e-11	1.18485e-09	4.00746
1	97347412	97387412	1	98947412	98987412	20	2.90617e-12	3.6841e-10	2.47459
1	97387412	97427412	1	97427412	97467412	116	6.73911e-13	9.37919e-11	55.186
1	97387412	97427412	1	98187412	98227412	31	3.5217e-13	5.06965e-11	5.92145
1	97387412	97427412	1	98307412	98347412	27	8.61954e-12	1.01368e-09	5.09809
1	97387412	97427412	1	98467412	98507412	34	8.99156e-20	3.08914e-17	4.20075
1	97427412	97467412	1	97467412	97507412	160	1.70975e-30	1.82882e-27	55.186
1	97427412	97467412	1	97587412	97627412	61	3.99431e-12	4.9677e-10	21.7277
1	97427412	97467412	1	97987412	98027412	36	2.02887e-12	2.6166e-10	8.49852
1	97427412	97467412	1	98027412	98067412	42	1.9082e-17	4.92501e-15	7.9379
1	97427412	97467412	1	98187412	98227412	33	4.83475e-14	7.90281e-12	6.24244
1	97427412	97467412	1	98227412	98267412	36	5.50155e-17	1.35104e-14	5.92145
1	97427412	97467412	1	98267412	98307412	33	2.86412e-15	5.61487e-13	5.62807
1	97427412	97467412	1	98307412	98347412	40	9.44103e-22	4.05364e-19	5.35552
1	97427412	97467412	1	98387412	98427412	32	3.1361e-16	7.024e-14	4.85431
1	97427412	97467412	1	98427412	98467412	31	5.74303e-16	1.24204e-13	4.62377
1	97427412	97467412	1	98467412	98507412	33	2.8932e-18	8.24683e-16	4.40606
1	97427412	97467412	1	98507412	98547412	28	1.62992e-14	2.87485e-12	4.20075
1	97427412	97467412	1	98627412	98667412	24	1.57741e-12	2.05673e-10	3.65523
1	97427412	97467412	1	98907412	98947412	41	1.83397e-33	2.65204e-30	2.74014
1	97467412	97507412	1	97547412	97587412	85	3.54131e-14	5.97933e-12	33.0707
1	97467412	97507412	1	97987412	98027412	38	8.42177e-13	1.15889e-10	9.12738
1	97467412	97507412	1	98187412	98227412	37	2.48838e-16	5.67433e-14	6.5978
1	97467412	97507412	1	98227412	98267412	30	6.64787e-12	7.92362e-10	6.24244
1	97467412	97507412	1	98267412	98307412	30	1.85699e-12	2.40765e-10	5.92145
1	97467412	97507412	1	98307412	98347412	46	2.43682e-26	1.70545e-23	5.62807
1	97467412	97507412	1	98347412	98387412	42	1.56166e-23	8.24583e-21	5.35552
1	97467412	97507412	1	98427412	98467412	27	2.8992e-12	3.6841e-10	4.85431
1	97467412	97507412	1	98467412	98507412	38	3.96084e-22	1.76946e-19	4.62377
1	97467412	97507412	1	98507412	98547412	26	2.0087e-12	2.59382e-10	4.40606
1	97467412	97507412	1	98907412	98947412	21	4.451e-12	5.4685e-10	2.8439
1	97507412	97547412	1	97547412	97587412	120	3.08214e-14	5.25968e-12	55.186
1	97507412	97547412	1	98187412	98227412	31	2.19061e-11	2.41731e-09	6.99432
1	97507412	97547412	1	98507412	98547412	31	5.74303e-16	1.24204e-13	4.62377
1	97547412	97587412	1	97587412	97627412	145	7.88973e-24	4.26911e-21	55.186
1	97547412	97587412	1	98187412	98227412	37	9.33417e-15	1.71183e-12	7.43876
1	97547412	97587412	1	98227412	98267412	43	3.80238e-20	1.37104e-17	6.99432
1	97547412	97587412	1	98267412	98307412	41	1.90253e-19	6.29156e-17	6.5978
1	97547412	97587412	1	98307412	98347412	41	2.77662e-20	1.01888e-17	6.24244
1	97547412	97587412	1	98347412	98387412	35	3.36225e-16	7.50218e-14	5.92145
1	97547412	97587412	1	98387412	98427412	30	5.36039e-13	7.54895e-11	5.62807
1	97547412	97587412	1	98427412	98467412	40	9.44103e-22	4.05364e-19	5.35552
1	97547412	97587412	1	98467412	98507412	51	5.21951e-33	7.34307e-30	5.09809
1	97547412	97587412	1	98507412	98547412	39	2.49515e-22	1.15316e-19	4.85431
1	97547412	97587412	1	98907412	98947412	38	3.37477e-28	2.87947e-25	3.07674
1	97587412	97627412	1	98027412	98067412	43	7.12574e-14	1.13831e-11	10.6229
1	97587412	97627412	1	98187412	98227412	43	3.5048e-18	9.88828e-16	7.9379
1	97587412	97627412	1	98227412	98267412	41	1.14974e-17	3.0765e-15	7.43876
1	97587412	97627412	1	98307412	98347412	41	1.90253e-19	6.29156e-17	6.5978
1	97587412	97627412	1	98387412	98427412	34	1.99839e-15	3.9893e-13	5.92145
1	97587412	97627412	1	98427412	98467412	38	2.61937e-19	8.51285e-17	5.62807
1	97587412	97627412	1	98467412	98507412	43	1.93877e-24	1.13648e-21	5.35552
1	97587412	97627412	1	98507412	98547412	30	4.59165e-14	7.55304e-12	5.09809
1	97587412	97627412	1	98707412	98747412	27	3.68717e-14	6.19034e-12	4.00746
1	97587412	97627412	1	98787412	98827412	23	1.043e-11	1.20241e-09	3.65523
1	97587412	97627412	1	98907412	98947412	30	2.58483e-19	8.41378e-17	3.20665
1	97587412	97627412	1	98947412	98987412	23	3.44012e-13	4.96254e-11	3.07674
1	97627412	97667412	1	98107412	98147412	44	1.22118e-15	2.55194e-13	9.83125
1	97627412	97667412	1	98187412	98227412	36	2.02887e-12	2.6166e-10	8.49852
1	97627412	97667412	1	98227412	98267412	36	2.98864e-13	4.38131e-11	7.9379
1	97627412	97667412	1	98267412	98307412	43	3.48906e-19	1.12425e-16	7.43876
1	97627412	97667412	1	98307412	98347412	44	6.01931e-21	2.40206e-18	6.99432
1	97627412	97667412	1	98427412	98467412	30	1.85699e-12	2.40765e-10	5.92145
1	97627412	97667412	1	98467412	98507412	49	3.89804e-29	3.61109e-26	5.62807
1	97627412	97667412	1	98507412	98547412	32	4.48738e-15	8.56256e-13	5.35552
1	97627412	97667412	1	98747412	98787412	27	3.68717e-14	6.19034e-12	4.00746
1	97627412	97667412	1	98907412	98947412	22	1.26944e-11	1.45377e-09	3.34609
1	97667412	97707412	1	98187412	98227412	46	3.66883e-18	1.0323e-15	9.12738
1	97667412	97707412	1	98227412	98267412	47	4.56784e-20	1.59844e-17	8.49852
1	97667412	97707412	1	98307412	98347412	32	2.22371e-11	2.44798e-09	7.43876
1	97667412	97707412	1	98467412	98507412	48	2.92831e-27	2.23814e-24	5.92145
1	97667412	97707412	1	98507412	98547412	31	9.66619e-14	1.52593e-11	5.62807
1	97707412	97747412	1	97987412	98027412	51	7.90736e-13	1.091e-10	15.4614
1	97707412	97747412	1	98187412	98227412	40	4.37574e-13	6.22992e-11	9.83125
1	97707412	97747412	1	98227412	98267412	38	8.42177e-13	1.15889e-10	9.12738
1	97707412	97747412	1	98467412	98507412	30	6.64787e-12	7.92362e-10	6.24244
1	97707412	97747412	1	98507412	98547412	29	9.48094e-12	1.10157e-09	5.92145
1	97707412	97747412	1	98907412	98947412	31	1.00068e-18	3.06497e-16	3.65523
1	97747412	97787412	1	98227412	98267412	38	7.17557e-12	8.51835e-10	9.83125
1	97747412	97787412	1	98467412	98507412	31	5.25217e-12	6.37357e-10	6.5978
1	97787412	97827412	1	97827412	97867412	135	9.42409e-20	3.22706e-17	55.186
1	97787412	97827412	1	98227412	98267412	43	7.12574e-14	1.13831e-11	10.6229
1	97787412	97827412	1	98307412	98347412	38	8.42177e-13	1.15889e-10	9.12738
1	97787412	97827412	1	98507412	98547412	34	4.11191e-14	6.80706e-12	6.5978
1	97827412	97867412	1	98227412	98267412	52	2.63489e-18	7.53643e-16	11.5391
1	97827412	97867412	1	98307412	98347412	53	6.22928e-22	2.75323e-19	9.83125
1	97827412	97867412	1	98467412	98507412	56	6.0525e-30	6.05281e-27	7.43876
1	97827412	97867412	1	98507412	98547412	31	2.19061e-11	2.41731e-09	6.99432
1	97827412	97867412	1	98747412	98787412	31	7.50583e-15	1.38633e-12	5.09809
1	97827412	97867412	1	98907412	98947412	32	5.76423e-18	1.58219e-15	4.20075
1	97867412	97907412	1	98507412	98547412	37	9.33417e-15	1.71183e-12	7.43876
1	97947412	97987412	1	98907412	98947412	26	1.62488e-11	1.82753e-09	4.85431
1	97987412	98027412	1	98907412	98947412	29	2.71948e-13	4.00654e-11	5.09809
1	98027412	98067412	1	98907412	98947412	31	2.69732e-14	4.61436e-12	5.35552
1	98067412	98107412	1	98907412	98947412	31	9.66619e-14	1.52593e-11	5.62807
1	98107412	98147412	1	98427412	98467412	47	2.72687e-12	3.48003e-10	13.9156
1	98107412	98147412	1	98907412	98947412	33	1.15424e-14	2.1044e-12	5.92145
1	98187412	98227412	1	98227412	98267412	124	1.23733e-15	2.5766e-13	55.186
1	98187412	98227412	1	98307412	98347412	66	6.35729e-12	7.60129e-10	24.9061
1	98187412	98227412	1	98427412	98467412	52	1.31872e-11	1.50191e-09	17.2909
1	98187412	98227412	1	98467412	98507412	53	6.75573e-14	1.09097e-11	15.4614
1	98227412	98267412	1	98267412	98307412	138	6.07189e-21	2.41329e-18	55.186
1	98227412	98267412	1	98467412	98507412	67	9.75093e-20	3.31166e-17	17.2909
1	98227412	98267412	1	98907412	98947412	34	2.03995e-13	3.08986e-11	6.99432
1	98267412	98307412	1	98307412	98347412	143	5.45482e-23	2.72755e-20	55.186
1	98267412	98307412	1	98907412	98947412	42	2.02633e-18	5.88091e-16	7.43876
1	98307412	98347412	1	98347412	98387412	133	5.65456e-19	1.76714e-16	55.186
1	98307412	98347412	1	98467412	98507412	77	3.1093e-20	1.13294e-17	21.7277
1	98307412	98347412	1	98907412	98947412	65	1.48743e-36	2.75586e-33	7.9379
1	98347412	98387412	1	98467412	98507412	86	1.06355e-21	4.51326e-19	24.9061
1	98347412	98387412	1	98907412	98947412	47	4.56784e-20	1.59844e-17	8.49852
1	98387412	98427412	1	98427412	98467412	146	2.97004e-24	1.72396e-21	55.186
1	98387412	98427412	1	98467412	98507412	92	3.31739e-17	8.43102e-15	33.0707
1	98387412	98427412	1	98907412	98947412	53	2.41759e-23	1.23565e-20	9.12738
1	98427412	98467412	1	98467412	98507412	138	6.07189e-21	2.41329e-18	55.186
1	98427412	98467412	1	98907412	98947412	47	1.17258e-17	3.12755e-15	9.83125
1	98467412	98507412	1	98507412	98547412	116	6.73911e-13	9.37919e-11	55.186
1	98467412	98507412	1	98667412	98707412	63	3.57501e-15	6.96248e-13	19.3887
1	98467412	98507412	1	98787412	98827412	64	1.38431e-22	6.64181e-20	13.9156
1	98467412	98507412	1	98867412	98907412	41	1.41662e-11	1.60812e-09	11.5391
1	98467412	98507412	1	98907412	98947412	77	2.03455e-39	4.58901e-36	10.6229
1	98467412	98507412	1	98947412	98987412	39	1.79413e-12	2.33345e-10	9.83125
1	98507412	98547412	1	98747412	98787412	66	3.7974e-19	1.21982e-16	17.2909
1	98507412	98547412	1	98787412	98827412	52	2.33301e-13	3.49295e-11	15.4614
1	98507412	98547412	1	98907412	98947412	102	2.50035e-59	2.3584e-55	11.5391
1	98547412	98587412	1	98907412	98947412	44	4.84526e-12	5.90915e-10	12.6224
1	98587412	98627412	1	98907412	98947412	55	7.38954e-17	1.79766e-14	13.9156
1	98627412	98667412	1	98907412	98947412	67	3.26797e-22	1.49534e-19	15.4614
1	98667412	98707412	1	98907412	98947412	58	1.15407e-14	2.1044e-12	17.2909
1	98707412	98747412	1	98747412	98787412	114	2.99696e-12	3.79092e-10	55.186
1	98707412	98747412	1	98907412	98947412	60	1.19359e-13	1.8539e-11	19.3887
1	98747412	98787412	1	98907412	98947412	63	4.74993e-13	6.73496e-11	21.7277
1	99147412	99187412	1	99987412	100027412	30	5.36039e-13	7.54895e-11	5.62807
1	99147412	99187412	1	100027412	100067412	29	8.86246e-13	1.20911e-10	5.35552
1	99227412	99267412	1	100027412	100067412	34	1.99839e-15	3.9893e-13	5.92145
1	99267412	99307412	1	99587412	99627412	49	2.20996e-13	3.32794e-11	13.9156
1	99267412	99307412	1	99907412	99947412	36	4.6729e-14	7.6624e-12	7.43876
1	99267412	99307412	1	99947412	99987412	32	4.74888e-12	5.80868e-10	6.99432
1	99387412	99427412	1	99427412	99467412	151	2.03064e-26	1.45554e-23	55.186
1	99387412	99427412	1	100027412	100067412	36	4.6729e-14	7.6624e-12	7.43876
1	99627412	99667412	1	99987412	100027412	43	1.70365e-11	1.90824e-09	12.6224
1	99667412	99707412	1	99987412	100027412	66	6.19862e-24	3.44847e-21	13.9156
1	99987412	100027412	1	100027412	100067412	155	3.34417e-28	2.87947e-25	55.186
1	99987412	100027412	1	100067412	100107412	88	1.90617e-15	3.8273e-13	33.0707
1	99987412	100027412	1	100147412	100187412	70	1.71259e-16	4.00429e-14	21.7277
1	100027412	100067412	1	100067412	100107412	120	3.08214e-14	5.25968e-12	55.186
1	100227412	100267412	1	101307412	101347412	29	2.34796e-15	4.65354e-13	4.20075
1	100347412	100387412	1	100387412	100427412	132	1.36986e-18	4.12869e-16	55.186
1	100387412	100427412	1	101307412	101347412	33	1.8273e-16	4.24619e-14	5.09809
1	100507412	100547412	1	100547412	100587412	119	6.74789e-14	1.09097e-11	55.186
1	100547412	100587412	1	100587412	100627412	172	2.90782e-36	5.31632e-33	55.186
1	100547412	100587412	1	101307412	101347412	36	2.69697e-16	6.07985e-14	6.24244
1	100587412	100627412	1	101307412	101347412	36	1.4033e-15	2.90474e-13	6.5978
1	100827412	100867412	1	101307412	101347412	63	1.09511e-29	1.06689e-26	9.83125
1	100867412	100907412	1	101307412	101347412	66	2.86574e-30	2.93664e-27	10.6229
1	100907412	100947412	1	100947412	100987412	125	5.42936e-16	1.18595e-13	55.186
1	100907412	100947412	1	101067412	101107412	67	5.59012e-15	1.04883e-12	21.7277
1	100907412	100947412	1	101107412	101147412	59	3.7218e-13	5.34102e-11	19.3887
1	100907412	100947412	1	101147412	101187412	58	1.15407e-14	2.1044e-12	17.2909
1	100907412	100947412	1	101307412	101347412	145	1.35522e-103	7.03058e-99	11.5391
1	100947412	100987412	1	101107412	101147412	66	1.73566e-14	3.03299e-12	21.7277
1	100947412	100987412	1	101307412	101347412	77	1.66077e-34	2.62074e-31	12.6224
1	100987412	101027412	1	101307412	101347412	62	2.90723e-21	1.19108e-18	13.9156
1	101027412	101067412	1	101307412	101347412	64	2.5759e-20	9.49426e-18	15.4614
1	101067412	101107412	1	101107412	101147412	116	6.73911e-13	9.37919e-11	55.186
1	101067412	101107412	1	101147412	101187412	103	2.03898e-22	9.46553e-20	33.0707
1	101067412	101107412	1	101307412	101347412	100	2.41724e-42	6.82452e-39	17.2909
1	101107412	101147412	1	101147412	101187412	114	2.99696e-12	3.79092e-10	55.186
1	101107412	101147412	1	101307412	101347412	70	5.8488e-19	1.80877e-16	19.3887
1	101147412	101187412	1	101187412	101227412	122	6.27532e-15	1.16999e-12	55.186
1	101147412	101187412	1	101307412	101347412	100	2.50915e-34	3.94451e-31	21.7277
1	101187412	101227412	1	101307412	101347412	75	4.81552e-16	1.05967e-13	24.9061
1	101347412	101387412	1	101627412	101667412	52	2.33301e-13	3.49295e-11	15.4614
1	101347412	101387412	1	101747412	101787412	72	5.65141e-33	7.84433e-30	11.5391
1	101387412	101427412	1	101427412	101467412	139	2.39953e-21	9.88933e-19	55.186
1	101387412	101427412	1	101627412	101667412	72	8.77375e-23	4.27381e-20	17.2909
1	101387412	101427412	1	101707412	101747412	90	5.90616e-42	1.6562e-38	13.9156
1	101387412	101427412	1	101747412	101787412	63	4.87164e-24	2.72484e-21	12.6224
1	101427412	101467412	1	101467412	101507412	137	1.52554e-20	5.77147e-18	55.186
1	101427412	101467412	1	101627412	101667412	97	3.83406e-36	6.85869e-33	19.3887
1	101427412	101467412	1	101707412	101747412	75	1.52219e-27	1.21256e-24	15.4614
1	101427412	101467412	1	101747412	101787412	65	2.95155e-23	1.50301e-20	13.9156
1	101467412	101507412	1	101627412	101667412	63	4.74993e-13	6.73496e-11	21.7277
1	101467412	101507412	1	101707412	101747412	71	3.66907e-22	1.66954e-19	17.2909
1	101467412	101507412	1	101747412	101787412	61	1.76851e-18	5.16879e-16	15.4614
1	101507412	101547412	1	101627412	101667412	69	3.04932e-13	4.45924e-11	24.9061
1	101507412	101547412	1	101707412	101747412	59	3.7218e-13	5.34102e-11	19.3887
1	101587412	101627412	1	101627412	101667412	137	1.52554e-20	5.77147e-18	55.186
1	101907412	101947412	1	101947412	101987412	134	2.31693e-19	7.62549e-17	55.186
1	102227412	102267412	1	102267412	102307412	119	6.74789e-14	1.09097e-11	55.186
1	102227412	102267412	1	103427412	103467412	27	4.31172e-15	8.29604e-13	3.65523
1	102267412	102307412	1	103547412	103587412	23	1.83407e-12	2.38165e-10	3.34609
1	107438477	107478477	1	107478477	107518477	136	3.80542e-20	1.37104e-17	55.186
1	109238477	109278477	1	109318477	109358477	89	7.03778e-16	1.51889e-13	33.0707
1	109238477	109278477	1	109438477	109478477	67	2.67926e-17	6.8512e-15	19.3887
1	109278477	109318477	1	109318477	109358477	146	2.97004e-24	1.72396e-21	55.186
1	109278477	109318477	1	109438477	109478477	78	8.6197e-21	3.35587e-18	21.7277
1	109318477	109358477	1	109358477	109398477	136	3.80542e-20	1.37104e-17	55.186
1	109318477	109358477	1	109438477	109478477	139	2.34827e-56	1.83883e-52	24.9061
1	109358477	109398477	1	109398477	109438477	113	6.23975e-12	7.5127e-10	55.186
1	109358477	109398477	1	109438477	109478477	132	1.89925e-38	3.98096e-35	33.0707
1	109438477	109478477	1	109518477	109558477	85	3.54131e-14	5.97933e-12	33.0707
1	109518477	109558477	1	109558477	109598477	124	1.23733e-15	2.5766e-13	55.186
1	109598477	109638477	1	109638477	109678477	116	6.73911e-13	9.37919e-11	55.186
1	109638477	109678477	1	109678477	109718477	163	6.69527e-32	8.12479e-29	55.186
1	109638477	109678477	1	109918477	109958477	54	1.92064e-14	3.331e-12	15.4614
1	109758477	109798477	1	109918477	109958477	87	4.81319e-26	3.29633e-23	21.7277
1	109758477	109798477	1	109998477	110038477	54	1.35446e-12	1.80517e-10	17.2909
1	109838477	109878477	1	109878477	109918477	123	2.79762e-15	5.5184e-13	55.186
1	109878477	109918477	1	109918477	109958477	154	9.42588e-28	7.70067e-25	55.186
1	109958477	109998477	1	109998477	110038477	161	5.84172e-31	6.55253e-28	55.186
1	110078477	110118477	1	110278477	110318477	58	1.14153e-12	1.54068e-10	19.3887
1	110078477	110118477	1	110518477	110558477	41	1.15753e-12	1.55923e-10	10.6229
1	110158477	110198477	1	110278477	110318477	70	1.0768e-13	1.68069e-11	24.9061
1	110318477	110358477	1	110438477	110478477	74	1.45939e-15	3.01182e-13	24.9061
1	110318477	110358477	1	110478477	110518477	70	1.71259e-16	4.00429e-14	21.7277
1	110318477	110358477	1	110518477	110558477	59	3.7218e-13	5.34102e-11	19.3887
1	110558477	110598477	1	110598477	110638477	117	3.15552e-13	4.59028e-11	55.186
1	110598477	110638477	1	110638477	110678477	117	3.15552e-13	4.59028e-11	55.186
1	110878477	110918477	1	110918477	110958477	144	2.08165e-23	1.0867e-20	55.186
1	111158477	111198477	1	111278477	111318477	82	1.43608e-19	4.81035e-17	24.9061
1	111678477	111718477	1	111718477	111758477	122	6.27532e-15	1.16999e-12	55.186
1	111678477	111718477	1	111878477	111918477	59	3.7218e-13	5.34102e-11	19.3887
1	111678477	111718477	1	111958477	111998477	61	1.76851e-18	5.16879e-16	15.4614
1	111718477	111758477	1	111958477	111998477	61	2.70963e-16	6.09844e-14	17.2909
1	111758477	111798477	1	111798477	111838477	114	2.99696e-12	3.79092e-10	55.186
1	111758477	111798477	1	111838477	111878477	89	7.03778e-16	1.51889e-13	33.0707
1	111758477	111798477	1	111878477	111918477	90	6.55894e-24	3.58171e-21	24.9061
1	111758477	111798477	1	111958477	111998477	82	3.94737e-26	2.7304e-23	19.3887
1	111758477	111798477	1	112278477	112318477	42	2.117e-15	4.21188e-13	9.12738
1	111958477	111998477	1	111998477	112038477	118	1.46527e-13	2.2615e-11	55.186
1	111958477	111998477	1	112238477	112278477	90	1.68266e-38	3.54487e-35	15.4614
1	111958477	111998477	1	112278477	112318477	61	1.30117e-20	4.96793e-18	13.9156
1	111958477	111998477	1	112598477	112638477	33	4.97121e-12	6.05209e-10	7.43876
1	111998477	112038477	1	112078477	112118477	81	1.48267e-12	1.94851e-10	33.0707
1	111998477	112038477	1	112238477	112278477	111	5.17921e-51	2.44259e-47	17.2909
1	111998477	112038477	1	112278477	112318477	94	1.30259e-41	3.53336e-38	15.4614
1	112038477	112078477	1	112078477	112118477	126	2.36379e-16	5.43804e-14	55.186
1	112038477	112078477	1	112158477	112198477	69	3.04932e-13	4.45924e-11	24.9061
1	112038477	112078477	1	112238477	112278477	96	1.92305e-35	3.29796e-32	19.3887
1	112038477	112078477	1	112278477	112318477	72	8.77375e-23	4.27381e-20	17.2909
1	112078477	112118477	1	112118477	112158477	175	9.20336e-38	1.83634e-34	55.186
1	112078477	112118477	1	112158477	112198477	110	5.34425e-26	3.63603e-23	33.0707
1	112078477	112118477	1	112198477	112238477	81	4.75258e-19	1.50108e-16	24.9061
1	112078477	112118477	1	112238477	112278477	136	8.09283e-61	8.39674e-57	21.7277
1	112078477	112118477	1	112278477	112318477	83	9.18788e-27	6.71331e-24	19.3887
1	112118477	112158477	1	112238477	112278477	78	1.60084e-17	4.21029e-15	24.9061
1	112158477	112198477	1	112238477	112278477	98	5.54379e-20	1.92857e-17	33.0707
1	112198477	112238477	1	112238477	112278477	169	8.72316e-35	1.42531e-31	55.186
1	112238477	112278477	1	112278477	112318477	160	1.70975e-30	1.82882e-27	55.186
1	112398477	112438477	1	112598477	112638477	66	9.31294e-17	2.23868e-14	19.3887
1	112878477	112918477	1	113158477	113198477	49	8.57575e-12	1.01284e-09	15.4614
1	112918477	112958477	1	112998477	113038477	106	6.2897e-24	3.48048e-21	33.0707
1	112918477	112958477	1	113118477	113158477	80	7.02696e-25	4.27615e-22	19.3887
1	112918477	112958477	1	113158477	113198477	71	3.66907e-22	1.66954e-19	17.2909
1	112998477	113038477	1	113078477	113118477	93	1.1729e-17	3.12755e-15	33.0707
1	112998477	113038477	1	113118477	113158477	101	2.27301e-30	2.38218e-27	24.9061
1	112998477	113038477	1	113158477	113198477	67	5.59012e-15	1.04883e-12	21.7277
1	113358477	113398477	1	113398477	113438477	117	3.15552e-13	4.59028e-11	55.186
1	113398477	113438477	1	113438477	113478477	118	1.46527e-13	2.2615e-11	55.186
1	113398477	113438477	1	113558477	113598477	61	3.99431e-12	4.9677e-10	21.7277
1	113638477	113678477	1	114198477	114238477	46	2.53767e-19	8.26676e-17	8.49852
1	113638477	113678477	1	114318477	114358477	38	2.68823e-16	6.07004e-14	6.99432
1	113718477	113758477	1	113758477	113798477	113	6.23975e-12	7.5127e-10	55.186
1	113878477	113918477	1	113918477	113958477	129	1.86214e-17	4.84229e-15	55.186
1	113918477	113958477	1	114078477	114118477	61	3.99431e-12	4.9677e-10	21.7277
1	114318477	114358477	1	114438477	114478477	84	1.26512e-20	4.84814e-18	24.9061
1	114358477	114398477	1	114438477	114478477	88	1.90617e-15	3.8273e-13	33.0707
1	114398477	114438477	1	114438477	114478477	148	4.12458e-25	2.56255e-22	55.186
1	114438477	114478477	1	114478477	114518477	150	5.57715e-26	3.76363e-23	55.186
1	114518477	114558477	1	114798477	114838477	58	1.05066e-16	2.48177e-14	15.4614
1	115118477	115158477	1	115198477	115238477	79	8.93091e-12	1.04527e-09	33.0707
1	115198477	115238477	1	115238477	115278477	113	6.23975e-12	7.5127e-10	55.186
1	115238477	115278477	1	115278477	115318477	150	5.57715e-26	3.76363e-23	55.186
1	115518477	115558477	1	116118477	116158477	43	3.5048e-18	9.88828e-16	7.9379
1	115518477	115558477	1	116158477	116198477	32	2.22371e-11	2.44798e-09	7.43876
1	115518477	115558477	1	116278477	116318477	35	1.56401e-15	3.18967e-13	6.24244
1	115638477	115678477	1	115958477	115998477	51	1.65427e-14	2.91285e-12	13.9156
1	115638477	115678477	1	115998477	116038477	50	1.63941e-15	3.33034e-13	12.6224
1	115638477	115678477	1	116118477	116158477	51	1.7914e-20	6.67388e-18	9.83125
1	115678477	115718477	1	115718477	115758477	217	6.26739e-61	7.02999e-57	55.186
1	115678477	115718477	1	115758477	115798477	124	1.00702e-33	1.51425e-30	33.0707
1	115678477	115718477	1	115798477	115838477	79	5.01855e-18	1.39132e-15	24.9061
1	115678477	115718477	1	115838477	115878477	79	2.35966e-21	9.77354e-19	21.7277
1	115678477	115718477	1	115878477	115918477	79	2.91076e-24	1.69667e-21	19.3887
1	115678477	115718477	1	115918477	115958477	91	1.23279e-35	2.14972e-32	17.2909
1	115678477	115718477	1	115958477	115998477	75	1.52219e-27	1.21256e-24	15.4614
1	115678477	115718477	1	115998477	116038477	66	6.19862e-24	3.44847e-21	13.9156
1	115678477	115718477	1	116118477	116158477	44	1.70855e-14	2.99317e-12	10.6229
1	115678477	115718477	1	116158477	116198477	43	5.4997e-15	1.03608e-12	9.83125
1	115718477	115758477	1	115758477	115798477	203	8.83876e-53	4.89103e-49	55.186
1	115718477	115758477	1	115798477	115838477	112	4.66662e-27	3.51497e-24	33.0707
1	115718477	115758477	1	115838477	115878477	99	3.72493e-29	3.48968e-26	24.9061
1	115718477	115758477	1	115878477	115918477	69	5.55173e-16	1.20696e-13	21.7277
1	115718477	115758477	1	115918477	115958477	80	7.02696e-25	4.27615e-22	19.3887
1	115718477	115758477	1	115958477	115998477	99	1.40089e-41	3.75097e-38	17.2909
1	115718477	115758477	1	115998477	116038477	63	1.07141e-19	3.62098e-17	15.4614
1	115718477	115758477	1	116038477	116078477	62	2.90723e-21	1.19108e-18	13.9156
1	115758477	115798477	1	115878477	115918477	65	1.69939e-11	1.90824e-09	24.9061
1	115758477	115798477	1	115958477	115998477	66	9.31294e-17	2.23868e-14	19.3887
1	115758477	115798477	1	115998477	116038477	53	4.26518e-12	5.27455e-10	17.2909
1	115798477	115838477	1	115838477	115878477	128	4.3774e-17	1.1064e-14	55.186
1	115838477	115878477	1	115918477	115958477	84	9.16767e-14	1.45665e-11	33.0707
1	115838477	115878477	1	115958477	115998477	78	1.60084e-17	4.21029e-15	24.9061
1	115878477	115918477	1	115918477	115958477	139	2.39953e-21	9.88933e-19	55.186
1	115878477	115918477	1	115958477	115998477	89	7.03778e-16	1.51889e-13	33.0707
1	115918477	115958477	1	115958477	115998477	120	3.08214e-14	5.25968e-12	55.186
1	116318477	116358477	1	116518477	116558477	58	1.14153e-12	1.54068e-10	19.3887
1	116638477	116678477	1	116998477	117038477	52	9.73062e-17	2.32493e-14	12.6224
1	116918477	116958477	1	116958477	116998477	123	2.79762e-15	5.5184e-13	55.186
1	117598477	117638477	1	117638477	117678477	203	8.83876e-53	4.89103e-49	55.186
1	117598477	117638477	1	117798477	117838477	60	1.19359e-13	1.8539e-11	19.3887
1	117598477	117638477	1	118318477	118358477	32	1.07465e-12	1.45704e-10	6.5978
1	117598477	117638477	1	118358477	118398477	31	1.32846e-12	1.78196e-10	6.24244
1	117598477	117638477	1	118398477	118438477	39	2.05416e-19	6.7714e-17	5.92145
1	117598477	117638477	1	118438477	118478477	45	1.99757e-25	1.26377e-22	5.62807
1	117638477	117678477	1	118318477	118358477	40	8.34249e-18	2.24388e-15	6.99432
1	117638477	117678477	1	118398477	118438477	31	1.32846e-12	1.78196e-10	6.24244
1	117638477	117678477	1	118438477	118478477	33	1.15424e-14	2.1044e-12	5.92145
1	117918477	117958477	1	118438477	118478477	39	1.9564e-13	2.97744e-11	9.12738
1	117958477	117998477	1	117998477	118038477	158	1.43762e-29	1.39078e-26	55.186
1	117958477	117998477	1	118438477	118478477	44	1.22118e-15	2.55194e-13	9.83125
1	117998477	118038477	1	118398477	118438477	58	2.07629e-22	9.61726e-20	11.5391
1	117998477	118038477	1	118438477	118478477	41	1.15753e-12	1.55923e-10	10.6229
1	118038477	118078477	1	118278477	118318477	76	2.50693e-25	1.5788e-22	17.2909
1	118038477	118078477	1	118318477	118358477	69	1.65127e-23	8.70792e-21	15.4614
1	118038477	118078477	1	118398477	118438477	81	1.04592e-37	2.03793e-34	12.6224
1	118038477	118078477	1	118438477	118478477	76	3.22246e-36	5.81474e-33	11.5391
1	118078477	118118477	1	118118477	118158477	124	1.23733e-15	2.5766e-13	55.186
1	118078477	118118477	1	118238477	118278477	72	1.56305e-17	4.12134e-15	21.7277
1	118078477	118118477	1	118278477	118318477	85	4.80407e-28	3.99557e-25	19.3887
1	118078477	118118477	1	118318477	118358477	59	3.35949e-15	6.5674e-13	17.2909
1	118078477	118118477	1	118398477	118438477	83	2.23477e-36	4.12212e-33	13.9156
1	118078477	118118477	1	118438477	118478477	90	3.26028e-45	1.11825e-41	12.6224
1	118118477	118158477	1	118278477	118318477	63	4.74993e-13	6.73496e-11	21.7277
1	118118477	118158477	1	118398477	118438477	52	2.33301e-13	3.49295e-11	15.4614
1	118118477	118158477	1	118438477	118478477	51	1.65427e-14	2.91285e-12	13.9156
1	118158477	118198477	1	118278477	118318477	68	8.51409e-13	1.16888e-10	24.9061
1	118158477	118198477	1	118398477	118438477	70	1.51325e-21	6.34376e-19	17.2909
1	118158477	118198477	1	118438477	118478477	61	1.76851e-18	5.16879e-16	15.4614
1	118198477	118238477	1	118238477	118278477	118	1.46527e-13	2.2615e-11	55.186
1	118198477	118238477	1	118318477	118358477	72	1.28805e-14	2.31516e-12	24.9061
1	118198477	118238477	1	118398477	118438477	69	2.12284e-18	6.13098e-16	19.3887
1	118198477	118238477	1	118438477	118478477	56	1.29451e-13	2.00093e-11	17.2909
1	118238477	118278477	1	118278477	118318477	169	8.72316e-35	1.42531e-31	55.186
1	118238477	118278477	1	118318477	118358477	88	1.90617e-15	3.8273e-13	33.0707
1	118238477	118278477	1	118398477	118438477	90	6.92973e-28	5.69502e-25	21.7277
1	118238477	118278477	1	118438477	118478477	72	4.25784e-20	1.51163e-17	19.3887
1	118278477	118318477	1	118318477	118358477	163	6.69527e-32	8.12479e-29	55.186
1	118278477	118318477	1	118398477	118438477	125	3.47879e-46	1.28908e-42	24.9061
1	118278477	118318477	1	118438477	118478477	90	6.92973e-28	5.69502e-25	21.7277
1	118318477	118358477	1	118358477	118398477	140	9.4157e-22	4.05364e-19	55.186
1	118318477	118358477	1	118398477	118438477	178	2.45786e-69	3.77802e-65	33.0707
1	118318477	118358477	1	118438477	118478477	104	3.18464e-32	3.94535e-29	24.9061
1	118358477	118398477	1	118398477	118438477	165	7.48946e-33	1.02246e-29	55.186
1	118398477	118438477	1	118438477	118478477	182	2.39542e-41	6.33217e-38	55.186
1	118438477	118478477	1	118478477	118518477	153	2.63979e-27	2.06711e-24	55.186
1	118638477	118678477	1	118678477	118718477	200	4.35923e-51	2.10369e-47	55.186
1	118678477	118718477	1	119518477	119558477	32	1.68934e-14	2.9683e-12	5.62807
1	120278477	120318477	1	120438477	120478477	68	1.77438e-15	3.58871e-13	21.7277
1	120318477	120358477	1	120358477	120398477	147	1.11053e-24	6.68928e-22	55.186
1	120398477	120438477	1	120478477	120518477	79	8.93091e-12	1.04527e-09	33.0707
1	143968643	144008643	1	144008643	144048643	203	8.83876e-53	4.89103e-49	55.186
1	144528643	144568643	1	144968643	145008643	61	2.30682e-26	1.62267e-23	10.6229
1	144528643	144568643	1	145008643	145048643	82	3.1732e-46	1.18644e-42	9.83125
1	144528643	144568643	1	145048643	145088643	62	1.40328e-30	1.51271e-27	9.12738
1	144528643	144568643	1	145088643	145128643	43	3.82228e-17	9.68454e-15	8.49852
1	144848643	144888643	1	144888643	144928643	168	2.679e-34	4.17985e-31	55.186
1	144848643	144888643	1	144968643	145008643	93	1.28614e-25	8.51314e-23	24.9061
1	144848643	144888643	1	145008643	145048643	138	2.01521e-62	2.45987e-58	21.7277
1	144848643	144888643	1	145048643	145088643	108	3.95362e-44	1.30225e-40	19.3887
1	144848643	144888643	1	145088643	145128643	92	2.31119e-36	4.24422e-33	17.2909
1	144888643	144928643	1	144928643	144968643	125	5.42936e-16	1.18595e-13	55.186
1	144888643	144928643	1	144968643	145008643	134	1.15978e-39	2.63024e-36	33.0707
1	144888643	144928643	1	145008643	145048643	167	1.80818e-78	4.69022e-74	24.9061
1	144888643	144928643	1	145048643	145088643	165	3.13284e-85	1.00015e-80	21.7277
1	144888643	144928643	1	145088643	145128643	100	2.85931e-38	5.81704e-35	19.3887
1	144928643	144968643	1	144968643	145008643	175	9.20336e-38	1.83634e-34	55.186
1	144928643	144968643	1	145008643	145048643	163	1.26226e-58	1.1146e-54	33.0707
1	144928643	144968643	1	145048643	145088643	133	6.42422e-52	3.33273e-48	24.9061
1	144928643	144968643	1	145088643	145128643	83	1.17186e-23	6.28353e-21	21.7277
1	144968643	145008643	1	145008643	145048643	406	6.7265e-202	9.30546e-197	55.186
1	144968643	145008643	1	145048643	145088643	275	3.39508e-150	3.52257e-145	33.0707
1	144968643	145008643	1	145088643	145128643	188	2.07639e-96	9.57497e-92	24.9061
1	145008643	145048643	1	145048643	145088643	427	2.39765e-220	4.97537e-215	55.186
1	145008643	145048643	1	145088643	145128643	237	2.1532e-116	1.48937e-111	33.0707
1	145048643	145088643	1	145088643	145128643	312	1.7381e-125	1.4427e-120	55.186
1	145408643	145448643	1	145568643	145608643	75	3.89324e-19	1.24386e-16	21.7277
1	145608643	145648643	1	145648643	145688643	118	1.46527e-13	2.2615e-11	55.186
1	146693376	146733376	1	146733376	146773376	154	9.42588e-28	7.70067e-25	55.186
1	146973376	147013376	1	147013376	147053376	181	7.91892e-41	2.00397e-37	55.186
1	146973376	147013376	1	147093376	147133376	68	8.51409e-13	1.16888e-10	24.9061
1	146973376	147013376	1	147133376	147173376	88	1.18407e-26	8.59115e-24	21.7277
1	147013376	147053376	1	147133376	147173376	73	4.36475e-15	8.3864e-13	24.9061
1	149933376	149973376	1	149973376	150013376	201	1.19457e-51	5.97317e-48	55.186
1	149933376	149973376	1	150013376	150053376	165	5.08573e-60	5.02544e-56	33.0707
1	149933376	149973376	1	150053376	150093376	65	1.69939e-11	1.90824e-09	24.9061
1	149933376	149973376	1	150093376	150133376	68	1.77438e-15	3.58871e-13	21.7277
1	149933376	149973376	1	150133376	150173376	80	7.02696e-25	4.27615e-22	19.3887
1	149973376	150013376	1	150013376	150053376	132	1.36986e-18	4.12869e-16	55.186
1	150013376	150053376	1	150053376	150093376	148	4.12458e-25	2.56255e-22	55.186
1	150013376	150053376	1	150093376	150133376	115	1.12733e-28	1.00185e-25	33.0707
1	150013376	150053376	1	150133376	150173376	89	2.38e-23	1.21944e-20	24.9061
1	150053376	150093376	1	150093376	150133376	140	9.4157e-22	4.05364e-19	55.186
1	150613376	150653376	1	150653376	150693376	137	1.52554e-20	5.77147e-18	55.186
1	150613376	150653376	1	150693376	150733376	98	5.54379e-20	1.92857e-17	33.0707
1	150613376	150653376	1	150773376	150813376	69	5.55173e-16	1.20696e-13	21.7277
1	150653376	150693376	1	150693376	150733376	116	6.73911e-13	9.37919e-11	55.186
1	150653376	150693376	1	150733376	150773376	95	1.42069e-18	4.22578e-16	33.0707
1	150653376	150693376	1	150773376	150813376	70	1.0768e-13	1.68069e-11	24.9061
1	150653376	150693376	1	150893376	150933376	53	4.26518e-12	5.27455e-10	17.2909
1	151053376	151093376	1	151093376	151133376	158	1.43762e-29	1.39078e-26	55.186
1	151253376	151293376	1	151293376	151333376	120	3.08214e-14	5.25968e-12	55.186
1	151293376	151333376	1	151373376	151413376	85	3.54131e-14	5.97933e-12	33.0707
1	151373376	151413376	1	151533376	151573376	63	4.74993e-13	6.73496e-11	21.7277
1	151373376	151413376	1	151573376	151613376	60	1.19359e-13	1.8539e-11	19.3887
1	151373376	151413376	1	151693376	151733376	72	3.91734e-28	3.3247e-25	13.9156
1	151373376	151413376	1	151733376	151773376	52	9.73062e-17	2.32493e-14	12.6224
1	151413376	151453376	1	151533376	151573376	68	8.51409e-13	1.16888e-10	24.9061
1	151413376	151453376	1	151693376	151733376	53	6.75573e-14	1.09097e-11	15.4614
1	151453376	151493376	1	151693376	151733376	57	3.89837e-14	6.49239e-12	17.2909
1	151533376	151573376	1	151693376	151733376	67	5.59012e-15	1.04883e-12	21.7277
1	151733376	151773376	1	151853376	151893376	76	1.56837e-16	3.68578e-14	24.9061
1	151853376	151893376	1	151933376	151973376	84	9.16767e-14	1.45665e-11	33.0707
1	151853376	151893376	1	151973376	152013376	79	5.01855e-18	1.39132e-15	24.9061
1	151893376	151933376	1	151933376	151973376	124	1.23733e-15	2.5766e-13	55.186
1	151893376	151933376	1	151973376	152013376	118	2.52071e-30	2.60236e-27	33.0707
1	153773376	153813376	1	153853376	153893376	92	3.31739e-17	8.43102e-15	33.0707
1	154533376	154573376	1	154573376	154613376	130	7.86152e-18	2.12831e-15	55.186
1	154573376	154613376	1	154853376	154893376	50	2.62948e-12	3.36506e-10	15.4614
1	154653376	154693376	1	154853376	154893376	66	9.31294e-17	2.23868e-14	19.3887
1	154693376	154733376	1	154853376	154893376	64	1.60027e-13	2.44261e-11	21.7277
1	156213376	156253376	1	156253376	156293376	131	3.29397e-18	9.38274e-16	55.186
1	156373376	156413376	1	156493376	156533376	65	1.69939e-11	1.90824e-09	24.9061
1	156453376	156493376	1	156493376	156533376	135	9.42409e-20	3.22706e-17	55.186
1	156453376	156493376	1	156533376	156573376	83	2.3459e-13	3.50215e-11	33.0707
1	156493376	156533376	1	156533376	156573376	115	1.42719e-12	1.88275e-10	55.186
1	156693376	156733376	1	156733376	156773376	125	5.42936e-16	1.18595e-13	55.186
1	156733376	156773376	1	156813376	156853376	84	9.16767e-14	1.45665e-11	33.0707
1	157933376	157973376	1	158013376	158053376	104	6.45533e-23	3.20466e-20	33.0707
1	157933376	157973376	1	158053376	158093376	72	1.28805e-14	2.31516e-12	24.9061
1	157933376	157973376	1	158093376	158133376	64	1.60027e-13	2.44261e-11	21.7277
1	157933376	157973376	1	158973376	159013376	25	1.19409e-11	1.36898e-09	4.40606
1	157933376	157973376	1	159013376	159053376	25	4.40646e-12	5.4218e-10	4.20075
1	158013376	158053376	1	158973376	159013376	30	1.33484e-14	2.38274e-12	4.85431
1	158093376	158133376	1	158973376	159013376	28	4.83441e-12	5.90808e-10	5.35552
1	158093376	158133376	1	159013376	159053376	33	1.8273e-16	4.24619e-14	5.09809
1	158133376	158173376	1	159013376	159053376	29	8.86246e-13	1.20911e-10	5.35552
1	159733376	159773376	1	159853376	159893376	116	5.33637e-40	1.25836e-36	24.9061
1	159733376	159773376	1	159893376	159933376	63	4.74993e-13	6.73496e-11	21.7277
1	159733376	159773376	1	159973376	160013376	54	1.35446e-12	1.80517e-10	17.2909
1	160253376	160293376	1	160293376	160333376	121	1.39637e-14	2.48189e-12	55.186
1	161453376	161493376	1	161693376	161733376	58	1.15407e-14	2.1044e-12	17.2909
1	161493376	161533376	1	161693376	161733376	69	2.12284e-18	6.13098e-16	19.3887
1	161773376	161813376	1	161973376	162013376	56	1.02091e-11	1.18485e-09	19.3887
1	161893376	161933376	1	161933376	161973376	113	6.23975e-12	7.5127e-10	55.186
1	161933376	161973376	1	161973376	162013376	113	6.23975e-12	7.5127e-10	55.186
1	161973376	162013376	1	162453376	162493376	38	7.17557e-12	8.51835e-10	9.83125
1	162053376	162093376	1	162173376	162213376	80	1.55388e-18	4.56399e-16	24.9061
1	162173376	162213376	1	162333376	162373376	67	5.59012e-15	1.04883e-12	21.7277
1	162613376	162653376	1	162653376	162693376	116	6.73911e-13	9.37919e-11	55.186
1	162813376	162853376	1	162933376	162973376	65	1.69939e-11	1.90824e-09	24.9061
1	162813376	162853376	1	163013376	163053376	82	3.94737e-26	2.7304e-23	19.3887
1	162813376	162853376	1	163053376	163093376	52	1.31872e-11	1.50191e-09	17.2909
1	162813376	162853376	1	163093376	163133376	49	8.57575e-12	1.01284e-09	15.4614
1	162813376	162853376	1	163133376	163173376	67	1.28252e-24	7.60392e-22	13.9156
1	162813376	162853376	1	163173376	163213376	61	1.20379e-22	5.80251e-20	12.6224
1	162813376	162853376	1	163213376	163253376	53	5.70765e-19	1.76776e-16	11.5391
1	162813376	162853376	1	163253376	163293376	65	1.78556e-29	1.69189e-26	10.6229
1	162813376	162853376	1	163293376	163333376	44	1.22118e-15	2.55194e-13	9.83125
1	162853376	162893376	1	162893376	162933376	138	6.07189e-21	2.41329e-18	55.186
1	162853376	162893376	1	162933376	162973376	101	1.97654e-21	8.22772e-19	33.0707
1	162853376	162893376	1	162973376	163013376	83	4.28772e-20	1.51189e-17	24.9061
1	162853376	162893376	1	163013376	163053376	113	2.44758e-43	7.41457e-40	21.7277
1	162853376	162893376	1	163053376	163093376	73	1.12545e-20	4.33691e-18	19.3887
1	162853376	162893376	1	163133376	163173376	55	5.36265e-15	1.01302e-12	15.4614
1	162853376	162893376	1	163173376	163213376	50	6.10556e-14	9.92144e-12	13.9156
1	162853376	162893376	1	163213376	163253376	47	9.78346e-14	1.54093e-11	12.6224
1	162853376	162893376	1	163253376	163293376	57	1.04798e-21	4.45172e-19	11.5391
1	162893376	162933376	1	162973376	163013376	87	5.10578e-15	9.7024e-13	33.0707
1	162893376	162933376	1	163013376	163053376	68	8.51409e-13	1.16888e-10	24.9061
1	162893376	162933376	1	163213376	163253376	46	9.28833e-12	1.08282e-09	13.9156
1	162933376	162973376	1	163013376	163053376	78	2.15198e-11	2.38419e-09	33.0707
1	162973376	163013376	1	163013376	163053376	137	1.52554e-20	5.77147e-18	55.186
1	163013376	163053376	1	163253376	163293376	54	1.35446e-12	1.80517e-10	17.2909
1	163133376	163173376	1	163253376	163293376	90	6.55894e-24	3.58171e-21	24.9061
1	163173376	163213376	1	163213376	163253376	112	1.28799e-11	1.4746e-09	55.186
1	163213376	163253376	1	163253376	163293376	112	1.28799e-11	1.4746e-09	55.186
1	163373376	163413376	1	164453376	164493376	31	4.41087e-17	1.10678e-14	4.20075
1	163373376	163413376	1	164933376	164973376	27	7.90788e-19	2.43467e-16	2.5559
1	163373376	163413376	1	165013376	165053376	19	1.41759e-11	1.60812e-09	2.39994
1	163373376	163413376	1	165093376	165133376	25	5.74345e-18	1.57753e-15	2.26898
1	163413376	163453376	1	164253376	164293376	28	1.49464e-11	1.68424e-09	5.62807
1	163413376	163453376	1	164973376	165013376	26	8.38464e-18	2.24793e-15	2.5559
1	163453376	163493376	1	164773376	164813376	28	2.20437e-17	5.66476e-15	3.20665
1	163453376	163493376	1	164853376	164893376	22	1.20278e-12	1.61495e-10	2.95596
1	163453376	163493376	1	164933376	164973376	23	3.30068e-14	5.58438e-12	2.74014
1	163453376	163493376	1	164973376	165013376	20	9.32514e-12	1.08468e-09	2.64428
1	163453376	163493376	1	165013376	165053376	27	7.90788e-19	2.43467e-16	2.5559
1	163493376	163533376	1	164853376	164893376	21	1.86326e-11	2.06652e-09	3.07674
1	163493376	163533376	1	164973376	165013376	20	1.73613e-11	1.92861e-09	2.74014
1	163493376	163533376	1	165013376	165053376	24	1.7481e-15	3.54074e-13	2.64428
1	163533376	163573376	1	164933376	164973376	23	1.53654e-13	2.35139e-11	2.95596
1	163533376	163573376	1	165013376	165053376	30	3.6268e-21	1.46562e-18	2.74014
1	163613376	163653376	1	164853376	164893376	31	2.92149e-19	9.43565e-17	3.49548
1	163613376	163653376	1	164933376	164973376	28	2.20437e-17	5.66476e-15	3.20665
1	163613376	163653376	1	165013376	165053376	26	2.50545e-16	5.69762e-14	2.95596
1	163733376	163773376	1	164973376	165013376	24	6.28548e-13	8.76253e-11	3.49548
1	163733376	163773376	1	165013376	165053376	24	2.5409e-13	3.77156e-11	3.34609
1	164093376	164133376	1	164773376	164813376	39	4.79532e-17	1.19745e-14	6.99432
1	164253376	164293376	1	164773376	164813376	48	1.34179e-19	4.50179e-17	9.12738
1	164253376	164293376	1	164853376	164893376	35	1.36553e-12	1.81293e-10	7.9379
1	164293376	164333376	1	164773376	164813376	53	6.22928e-22	2.75323e-19	9.83125
1	164293376	164333376	1	164973376	165013376	35	4.04909e-14	6.71914e-12	6.99432
1	164293376	164333376	1	165013376	165053376	32	1.07465e-12	1.45704e-10	6.5978
1	164453376	164493376	1	164773376	164813376	57	4.43321e-18	1.23731e-15	13.9156
1	164533376	164573376	1	164693376	164733376	99	1.15799e-33	1.7164e-30	21.7277
1	164533376	164573376	1	164733376	164773376	77	4.81034e-23	2.4111e-20	19.3887
1	164533376	164573376	1	164773376	164813376	70	1.51325e-21	6.34376e-19	17.2909
1	164573376	164613376	1	164733376	164773376	66	1.73566e-14	3.03299e-12	21.7277
1	164653376	164693376	1	164693376	164733376	133	5.65456e-19	1.76714e-16	55.186
1	164733376	164773376	1	164773376	164813376	113	6.23975e-12	7.5127e-10	55.186
1	164933376	164973376	1	164973376	165013376	115	1.42719e-12	1.88275e-10	55.186
1	165333376	165373376	1	165493376	165533376	69	5.55173e-16	1.20696e-13	21.7277
1	165333376	165373376	1	165533376	165573376	92	1.09673e-32	1.4542e-29	19.3887
1	165373376	165413376	1	165493376	165533376	87	3.03105e-22	1.39617e-19	24.9061
1	165373376	165413376	1	165533376	165573376	71	5.20965e-17	1.28697e-14	21.7277
1	165453376	165493376	1	165493376	165533376	117	3.15552e-13	4.59028e-11	55.186
1	165653376	165693376	1	165773376	165813376	77	5.04269e-17	1.25544e-14	24.9061
1	165653376	165693376	1	165813376	165853376	74	1.35098e-18	4.10156e-16	21.7277
1	165653376	165693376	1	165853376	165893376	59	3.7218e-13	5.34102e-11	19.3887
1	165773376	165813376	1	165813376	165853376	173	9.25073e-37	1.73722e-33	55.186
1	165773376	165813376	1	165853376	165893376	82	5.93276e-13	8.33238e-11	33.0707
1	165813376	165853376	1	165853376	165893376	147	1.11053e-24	6.68928e-22	55.186
1	166253376	166293376	1	166293376	166333376	124	1.23733e-15	2.5766e-13	55.186
1	167133376	167173376	1	167173376	167213376	115	1.42719e-12	1.88275e-10	55.186
1	167213376	167253376	1	167253376	167293376	112	1.28799e-11	1.4746e-09	55.186
1	167213376	167253376	1	167333376	167373376	66	6.35729e-12	7.60129e-10	24.9061
1	167213376	167253376	1	167373376	167413376	68	1.77438e-15	3.58871e-13	21.7277
1	167333376	167373376	1	167373376	167413376	128	4.3774e-17	1.1064e-14	55.186
1	167653376	167693376	1	167933376	167973376	49	8.57575e-12	1.01284e-09	15.4614
1	167693376	167733376	1	167733376	167773376	135	9.42409e-20	3.22706e-17	55.186
1	167693376	167733376	1	167933376	167973376	53	4.26518e-12	5.27455e-10	17.2909
1	167733376	167773376	1	167813376	167853376	96	4.86815e-19	1.52828e-16	33.0707
1	167733376	167773376	1	167853376	167893376	78	1.60084e-17	4.21029e-15	24.9061
1	167733376	167773376	1	167893376	167933376	80	6.37972e-22	2.81043e-19	21.7277
1	167733376	167773376	1	167933376	167973376	108	3.95362e-44	1.30225e-40	19.3887
1	167733376	167773376	1	167973376	168013376	63	2.04971e-17	5.2837e-15	17.2909
1	167813376	167853376	1	167933376	167973376	73	4.36475e-15	8.3864e-13	24.9061
1	167893376	167933376	1	167933376	167973376	137	1.52554e-20	5.77147e-18	55.186
1	167933376	167973376	1	167973376	168013376	163	6.69527e-32	8.12479e-29	55.186
1	167933376	167973376	1	168013376	168053376	80	3.66109e-12	4.58488e-10	33.0707
1	168173376	168213376	1	168213376	168253376	121	1.39637e-14	2.48189e-12	55.186
1	168213376	168253376	1	168253376	168293376	122	6.27532e-15	1.16999e-12	55.186
1	168533376	168573376	1	169493376	169533376	27	2.8992e-12	3.6841e-10	4.85431
1	168573376	168613376	1	169253376	169293376	44	6.01931e-21	2.40206e-18	6.99432
1	168573376	168613376	1	169333376	169373376	36	2.69697e-16	6.07985e-14	6.24244
1	168573376	168613376	1	169493376	169533376	30	4.59165e-14	7.55304e-12	5.09809
1	169093376	169133376	1	169253376	169293376	77	3.1093e-20	1.13294e-17	21.7277
1	169493376	169533376	1	169733376	169773376	56	1.29451e-13	2.00093e-11	17.2909
1	169813376	169853376	1	170653376	170693376	28	1.49464e-11	1.68424e-09	5.62807
1	169813376	169853376	1	170853376	170893376	25	1.19409e-11	1.36898e-09	4.40606
1	169853376	169893376	1	170653376	170693376	30	1.85699e-12	2.40765e-10	5.92145
1	169853376	169893376	1	170693376	170733376	38	2.61937e-19	8.51285e-17	5.62807
1	169853376	169893376	1	170813376	170853376	28	4.99097e-13	7.03586e-11	4.85431
1	169853376	169893376	1	170853376	170893376	26	5.71619e-12	6.91241e-10	4.62377
1	169893376	169933376	1	170093376	170133376	59	3.7218e-13	5.34102e-11	19.3887
1	169893376	169933376	1	170293376	170333376	43	1.02723e-12	1.39641e-10	11.5391
1	169893376	169933376	1	170573376	170613376	34	2.03995e-13	3.08986e-11	6.99432
1	169893376	169933376	1	170613376	170653376	34	4.11191e-14	6.80706e-12	6.5978
1	169893376	169933376	1	170653376	170693376	35	1.56401e-15	3.18967e-13	6.24244
1	169893376	169933376	1	170693376	170733376	40	3.0282e-20	1.10436e-17	5.92145
1	169893376	169933376	1	170813376	170853376	35	3.95275e-18	1.11143e-15	5.09809
1	169893376	169933376	1	170853376	170893376	42	4.10437e-25	2.55766e-22	4.85431
1	169933376	169973376	1	170813376	170853376	29	8.86246e-13	1.20911e-10	5.35552
1	169973376	170013376	1	170853376	170893376	29	8.86246e-13	1.20911e-10	5.35552
1	170013376	170053376	1	170693376	170733376	31	2.19061e-11	2.41731e-09	6.99432
1	170093376	170133376	1	170293376	170333376	74	2.93506e-21	1.19657e-18	19.3887
1	170093376	170133376	1	170373376	170413376	52	2.33301e-13	3.49295e-11	15.4614
1	170093376	170133376	1	170693376	170733376	53	4.72885e-26	3.24392e-23	7.9379
1	170093376	170133376	1	170813376	170853376	34	4.11191e-14	6.80706e-12	6.5978
1	170093376	170133376	1	170853376	170893376	39	1.17874e-18	3.59443e-16	6.24244
1	170093376	170133376	1	170893376	170933376	35	3.36225e-16	7.50218e-14	5.92145
1	170213376	170253376	1	170853376	170893376	36	4.6729e-14	7.6624e-12	7.43876
1	170253376	170293376	1	170293376	170333376	120	3.08214e-14	5.25968e-12	55.186
1	170293376	170333376	1	170373376	170413376	84	9.16767e-14	1.45665e-11	33.0707
1	170293376	170333376	1	170693376	170733376	51	1.19369e-17	3.15948e-15	11.5391
1	170293376	170333376	1	170853376	170893376	44	7.34418e-18	1.99999e-15	8.49852
1	170533376	170573376	1	170573376	170613376	147	1.11053e-24	6.68928e-22	55.186
1	170653376	170693376	1	170693376	170733376	165	7.48946e-33	1.02246e-29	55.186
1	170693376	170733376	1	170733376	170773376	180	2.60358e-40	6.35612e-37	55.186
1	170813376	170853376	1	170853376	170893376	120	3.08214e-14	5.25968e-12	55.186
1	171013376	171053376	1	171173376	171213376	72	1.56305e-17	4.12134e-15	21.7277
1	171453376	171493376	1	171493376	171533376	126	2.36379e-16	5.43804e-14	55.186
1	171453376	171493376	1	171533376	171573377	78	2.15198e-11	2.38419e-09	33.0707
1	171493376	171533376	1	171533376	171573377	145	7.88973e-24	4.26911e-21	55.186
1	171613377	171653377	1	171933377	171973377	63	6.39356e-22	2.81043e-19	13.9156
1	171693377	171733377	1	171733377	171773377	133	5.65456e-19	1.76714e-16	55.186
1	171693377	171733377	1	171933377	171973377	70	1.51325e-21	6.34376e-19	17.2909
1	171693377	171733377	1	172293377	172333377	34	6.06873e-12	7.32591e-10	7.9379
1	171693377	171733377	1	172613377	172653377	28	1.55772e-12	2.03746e-10	5.09809
1	171733377	171773377	1	171773377	171813377	162	1.98372e-31	2.3126e-28	55.186
1	171733377	171773377	1	171933377	171973377	101	5.47613e-39	1.1837e-35	19.3887
1	171733377	171773377	1	172293377	172333377	41	9.66609e-16	2.04884e-13	8.49852
1	171773377	171813377	1	171813377	171853377	142	1.41958e-22	6.75635e-20	55.186
1	171773377	171813377	1	171933377	171973377	106	2.11678e-38	4.41462e-35	21.7277
1	171773377	171813377	1	172293377	172333377	38	8.42177e-13	1.15889e-10	9.12738
1	171773377	171813377	1	172373377	172413377	40	5.27219e-16	1.15344e-13	7.9379
1	171813377	171853377	1	171933377	171973377	88	8.54109e-23	4.2149e-20	24.9061
[truncated: 42,871 more rows]
